# Supplementary material for: Poly[[aqua­tri-μ3-hydroxido-(μ4-2-phos­phon­ato­ethane­sulfonato)­dierbium(III)] monohydrate]
Source: Acta Crystallogr Sect E Struct Rep Online. 2008 Oct 18;64(Pt 11):m1433. doi: 10.1107/S1600536808033230 (PMC2959643; doi:10.1107/S1600536808033230)
Supplement: Supplementary file 1 [file e-64-m1433-sup1.cif]

##############################################################################
###                                                                        ###
###        Electronic paper (Acta Crystallographica Section E)             ###
###                                                                        ###
##############################################################################
#                                                                            #
# This CIF contains the data in a paper accepted for publication in Acta     #
# Crystallographica Section E. It conforms to the requirements of Notes      #
# for Authors for Section E, and has been peer reviewed under the auspices   #
# of the IUCr Commission on Journals.                                        #
#                                                                            #
# Full details of the Crystallographic Information File format               #
# are given in the paper "The Crystallographic Information File (CIF):       #
# a New Standard Archive File for Crystallography" by S. R. Hall, F. H.      #
# Allen and I. D. Brown [Acta Cryst. (1991), A47, 655-685].                  #
#                                                                            #
# The current version of the core CIF dictionary is obtainable from          #
# ftp://ftp.iucr.org/pub/cif_core.dic. The current version number is 2.4.    #
#                                                                            #
# Software is freely available for graphical display of the structure(s) in  #
# this CIF.  For information consult the CIF home page http://www.iucr.org/  #
# cif/home.html                                                              #
#                                                                            #
# This file may be used for bona fide research purposes within the           #
# scientific community so long as proper attribution is given to the journal # 
# article from which it was obtained.                                        #
#                                                                            #
##############################################################################
                                             
data_I
_audit_creation_method     SHELXL97
_chemical_name_systematic
;
Poly[[aquatri-\m~3~-hydroxido-(\m~4~-2-phosphonatoethanesulfonato)dierbium(III)]
monohydrate]
;
_chemical_name_common     ?
_chemical_formula_moiety     'C2 H9 Er2 O10 P S , H2 O'
_chemical_formula_sum     'C2 H11 Er2 O11 P S'
_chemical_formula_iupac     '[Er2 (C2 H4 O6 P S) (O H)3 (H2 O)] , H2 O'
_chemical_formula_weight     608.65
_chemical_melting_point     ?
_symmetry_cell_setting     triclinic
_symmetry_space_group_name_H-M     'P -1'
_symmetry_space_group_name_hall     '-P 1'
loop_
    _symmetry_equiv_pos_as_xyz
    'x, y, z'
    '-x, -y, -z'
_cell_length_a     5.8621(6)
_cell_length_b     9.0443(9)
_cell_length_c     11.6240(11)
_cell_angle_alpha     105.543(12)
_cell_angle_beta     101.713(11)
_cell_angle_gamma     101.885(11)
_cell_volume     558.81(10)
_cell_formula_units_Z     2
_cell_measurement_reflns_used     4793
_cell_measurement_theta_min     2.5
_cell_measurement_theta_max     28
_cell_measurement_temperature     293(2)
_exptl_crystal_description     rod
_exptl_crystal_colour     pink
_exptl_crystal_size_max     0.08
_exptl_crystal_size_mid     0.07
_exptl_crystal_size_min     0.06
_exptl_crystal_density_diffrn     3.611
_exptl_crystal_density_meas     ?
_exptl_crystal_density_method     'not measured'
_exptl_crystal_F_000     554
_exptl_absorpt_coefficient_mu     15.293
_exptl_absorpt_correction_type     psi-scan
_exptl_absorpt_process_details     '(X-RED and X-SHAPE; Stoe & Cie, 1999)'
_exptl_absorpt_correction_T_min     0.293
_exptl_absorpt_correction_T_max     0.399
_exptl_special_details
;
;
_diffrn_ambient_temperature     293(2)
_diffrn_radiation_type     MoK\a
_diffrn_radiation_wavelength     0.71073
_diffrn_radiation_source     'fine-focus sealed tube'
_diffrn_radiation_monochromator     graphite
_diffrn_measurement_device_type     'Stoe IPDS-1'
_diffrn_measurement_method     \f
_diffrn_detector_area_resol_mean     ?
_diffrn_reflns_number     4731
_diffrn_reflns_av_R_equivalents     0.0406
_diffrn_reflns_av_sigmaI/netI     0.0423
_diffrn_reflns_theta_min     2.43
_diffrn_reflns_theta_max     28.05
_diffrn_reflns_theta_full     28.05
_diffrn_measured_fraction_theta_max     0.982
_diffrn_measured_fraction_theta_full     0.982
_diffrn_reflns_limit_h_min     -7
_diffrn_reflns_limit_h_max     7
_diffrn_reflns_limit_k_min     -11
_diffrn_reflns_limit_k_max     11
_diffrn_reflns_limit_l_min     -15
_diffrn_reflns_limit_l_max     15
_diffrn_standards_number     0
_diffrn_standards_interval_count     ?
_diffrn_standards_interval_time     0
_diffrn_standards_decay_%     0
_refine_special_details
;
Refinement of <i>F</i>^2^ against ALL reflections. The weighted <i>R</i>-factor
<i>wR</i> and goodness of fit <i>S</i> are based on <i>F</i>^2^, conventional
<i>R</i>-factors <i>R</i> are based on <i>F</i>, with <i>F</i> set to zero for
negative <i>F</i>^2^. The threshold expression of <i>F</i>^2^ >
\s(<i>F</i>^2^) is used only for calculating <i>R</i>-factors(gt) <i>etc</i>.
and is not relevant to the choice of reflections for refinement.
<i>R</i>-factors based on <i>F</i>^2^ are statistically about twice as large
as those based on <i>F</i>, and <i>R</i>- factors based on ALL data will be
even larger.
;
_reflns_number_total     2664
_reflns_number_gt     2207
_reflns_threshold_expression     I>2\s(I)
_refine_ls_structure_factor_coef     Fsqd
_refine_ls_matrix_type     full
_refine_ls_R_factor_all     0.0399
_refine_ls_R_factor_gt     0.0313
_refine_ls_wR_factor_gt     0.0787
_refine_ls_wR_factor_ref     0.0823
_refine_ls_goodness_of_fit_ref     0.971
_refine_ls_restrained_S_all     0.971
_refine_ls_number_reflns     2664
_refine_ls_number_parameters     155
_refine_ls_number_restraints     0
_refine_ls_hydrogen_treatment     constr
_refine_ls_weighting_scheme     calc
_refine_ls_weighting_details
               'calc w = 1/[\s^2^(Fo^2^)+(0.0577P)^2^] where P=(Fo^2^+2Fc^2^)/3'
_atom_sites_solution_hydrogens     geom
_atom_sites_solution_primary     direct
_atom_sites_solution_secondary     difmap
_refine_ls_shift/su_max     0.001
_refine_ls_shift/su_mean     0.000
_refine_diff_density_max     1.612
_refine_diff_density_min     -2.074
_refine_ls_extinction_method     'SHELXL97 (Sheldrick, 2008)'
_refine_ls_extinction_coef     0.0044(5)
_refine_ls_extinction_expression
                                  'Fc^*^=kFc[1+0.001xFc^2^\l^3^/sin(2\q)]^-1/4^'
loop_
    _atom_type_symbol
    _atom_type_description
    _atom_type_scat_dispersion_real
    _atom_type_scat_dispersion_imag
    _atom_type_scat_source
    'C' 'C' 0.0033 0.0016
                         'International Tables Vol C Tables 4.2.6.8 and 6.1.1.4'
    'H' 'H' 0.0000 0.0000
                         'International Tables Vol C Tables 4.2.6.8 and 6.1.1.4'
    'O' 'O' 0.0106 0.0060
                         'International Tables Vol C Tables 4.2.6.8 and 6.1.1.4'
    'P' 'P' 0.1023 0.0942
                         'International Tables Vol C Tables 4.2.6.8 and 6.1.1.4'
    'S' 'S' 0.1246 0.1234
                         'International Tables Vol C Tables 4.2.6.8 and 6.1.1.4'
    'Er' 'Er' -0.2586 4.9576
                         'International Tables Vol C Tables 4.2.6.8 and 6.1.1.4'
_computing_data_collection     'IPDS Program Package (Stoe & Cie, 1998)'
_computing_cell_refinement     'IPDS Program Package (Stoe & Cie, 1998)'
_computing_data_reduction     'IPDS Program Package (Stoe & Cie, 1998)'
_computing_structure_solution     'SHELXS97 (Sheldrick, 2008)'
_computing_structure_refinement     'SHELXL97 (Sheldrick, 2008)'
_computing_molecular_graphics     'DIAMOND (Brandenburg & Putz, 1999)'
_computing_publication_material     'publCIF (Westrip, 2008)'
loop_
    _atom_site_type_symbol
    _atom_site_label
    _atom_site_fract_x
    _atom_site_fract_y
    _atom_site_fract_z
    _atom_site_U_iso_or_equiv
    _atom_site_adp_type
    _atom_site_calc_flag
    _atom_site_refinement_flags
    _atom_site_occupancy
    _atom_site_disorder_assembly
    _atom_site_disorder_group
    Er Er1 0.21965(5) 0.71416(3) 0.57132(3) 0.00796(12) Uani d . 1 . .
    Er Er2 0.27992(5) 1.10732(3) 0.55352(3) 0.00839(12) Uani d . 1 . .
    S S1 0.6239(4) 0.2840(2) 0.86984(18) 0.0197(4) Uani d . 1 . .
    P P1 0.6867(3) 0.5153(2) 0.65414(16) 0.0080(3) Uani d . 1 . .
    O O1 0.5161(10) 0.6197(6) 0.6590(5) 0.0150(10) Uani d . 1 . .
    O O2 0.5556(9) 0.3377(5) 0.5872(5) 0.0106(9) Uani d . 1 . .
    O O3 0.8809(9) 0.5494(6) 0.5852(5) 0.0129(10) Uani d . 1 . .
    O O4 0.5879(13) 0.2641(8) 0.9845(6) 0.0324(15) Uani d . 1 . .
    O O5 0.3963(11) 0.2164(7) 0.7714(5) 0.0214(12) Uani d . 1 . .
    O O6 0.8156(13) 0.2224(8) 0.8314(7) 0.0323(15) Uani d . 1 . .
    O O7 -0.0251(9) 1.0829(6) 0.3821(5) 0.0110(9) Uani d . 1 . .
    O O8 0.0459(10) 0.7988(6) 0.4152(5) 0.0170(11) Uani d . 1 . .
    O O9 0.5197(9) 0.9454(5) 0.6002(5) 0.0100(9) Uani d . 1 . .
    O O10 0.3173(12) 0.8253(7) 0.7926(6) 0.0255(13) Uani d . 1 . .
    C C1 0.8513(15) 0.5462(9) 0.8095(7) 0.0185(15) Uani d . 1 . .
    H H1A 0.9760 0.4907 0.8057 0.022 Uiso calc R 1 . .
    H H1B 0.9328 0.6592 0.8479 0.022 Uiso calc R 1 . .
    C C2 0.7080(16) 0.4931(10) 0.8961(7) 0.0217(16) Uani d . 1 . .
    H H2A 0.5621 0.5287 0.8864 0.026 Uiso calc R 1 . .
    H H2B 0.8053 0.5464 0.9813 0.026 Uiso calc R 1 . .
    O O11 0.093(2) 1.0351(13) 0.9079(12) 0.078(4) Uani d . 1 . .
loop_
    _atom_site_aniso_label
    _atom_site_aniso_U_11
    _atom_site_aniso_U_22
    _atom_site_aniso_U_33
    _atom_site_aniso_U_12
    _atom_site_aniso_U_13
    _atom_site_aniso_U_23
    Er1 0.00654(18) 0.00560(17) 0.01466(18) 0.00295(11) 0.00471(12) 0.00566(12)
    Er2 0.00577(18) 0.00797(17) 0.01466(18) 0.00329(12) 0.00454(12) 0.00646(12)
    S1 0.0221(10) 0.0209(9) 0.0176(9) 0.0061(8) 0.0051(8) 0.0086(7)
    P1 0.0070(8) 0.0064(7) 0.0131(8) 0.0029(6) 0.0043(6) 0.0053(6)
    O1 0.015(3) 0.015(2) 0.022(3) 0.012(2) 0.008(2) 0.009(2)
    O2 0.010(2) 0.009(2) 0.015(2) 0.0000(18) 0.0045(19) 0.0069(18)
    O3 0.010(3) 0.017(2) 0.016(2) 0.004(2) 0.008(2) 0.009(2)
    O4 0.043(4) 0.037(4) 0.018(3) 0.006(3) 0.006(3) 0.016(3)
    O5 0.019(3) 0.025(3) 0.012(2) 0.000(2) -0.001(2) 0.001(2)
    O6 0.032(4) 0.035(4) 0.039(4) 0.019(3) 0.015(3) 0.014(3)
    O7 0.004(2) 0.012(2) 0.016(2) 0.0030(18) 0.0005(19) 0.0030(18)
    O8 0.020(3) 0.024(3) 0.018(3) 0.019(2) 0.009(2) 0.012(2)
    O9 0.007(2) 0.009(2) 0.015(2) 0.0002(18) 0.0050(19) 0.0058(18)
    O10 0.032(4) 0.027(3) 0.022(3) 0.015(3) 0.009(3) 0.009(2)
    C1 0.015(4) 0.018(4) 0.020(4) -0.001(3) 0.003(3) 0.006(3)
    C2 0.023(4) 0.025(4) 0.018(4) 0.003(3) 0.006(3) 0.012(3)
    O11 0.108(9) 0.093(7) 0.119(9) 0.082(7) 0.093(8) 0.086(7)
_geom_special_details
;
All e.s.d.'s (except the e.s.d. in the dihedral angle between two l.s. planes)
are estimated using the full covariance matrix. The cell e.s.d.'s are taken
into account individually in the estimation of e.s.d.'s in distances, angles
and torsion angles; correlations between e.s.d.'s in cell parameters are only
used when they are defined by crystal symmetry. An approximate (isotropic)
treatment of cell e.s.d.'s is used for estimating e.s.d.'s involving l.s.
planes.
;
loop_
    _geom_bond_atom_site_label_1
    _geom_bond_atom_site_label_2
    _geom_bond_site_symmetry_2
    _geom_bond_distance
    _geom_bond_publ_flag
    Er1 O1 . 2.269(5) ?
    Er1 O3 1_455 2.287(5) ?
    Er1 O8 . 2.287(5) ?
    Er1 O9 . 2.334(5) ?
    Er1 O7 2_576 2.354(5) ?
    Er1 O10 . 2.394(6) ?
    Er1 O3 2_666 2.450(5) ?
    Er1 O2 2_666 2.475(5) ?
    Er1 P1 2_666 3.1010(18) ?
    Er1 Er2 . 3.5662(5) ?
    Er1 Er2 2_676 3.7884(6) ?
    Er1 Er2 2_576 3.8428(6) ?
    Er2 O2 1_565 2.242(5) ?
    Er2 O8 2_576 2.299(5) ?
    Er2 O7 . 2.317(5) ?
    Er2 O9 . 2.319(5) ?
    Er2 O9 2_676 2.329(5) ?
    Er2 O5 1_565 2.353(5) ?
    Er2 O7 2_576 2.416(5) ?
    Er2 O8 . 2.716(6) ?
    Er2 Er2 2_576 3.2420(8) ?
    Er2 Er2 2_676 3.7479(7) ?
    Er2 Er1 2_676 3.7884(6) ?
    S1 O4 . 1.442(6) ?
    S1 O6 . 1.449(7) ?
    S1 O5 . 1.460(6) ?
    S1 C2 . 1.777(8) ?
    P1 O1 . 1.509(5) ?
    P1 O2 . 1.535(5) ?
    P1 O3 . 1.547(5) ?
    P1 C1 . 1.784(8) ?
    P1 Er1 2_666 3.1010(18) ?
    O2 Er2 1_545 2.242(4) ?
    O2 Er1 2_666 2.475(5) ?
    O3 Er1 1_655 2.287(5) ?
    O3 Er1 2_666 2.450(5) ?
    O5 Er2 1_545 2.353(5) ?
    O7 Er1 2_576 2.354(5) ?
    O7 Er2 2_576 2.416(5) ?
    O8 Er2 2_576 2.299(5) ?
    O9 Er2 2_676 2.329(5) ?
    C1 C2 . 1.544(10) ?
    C1 H1A . 0.9700 ?
    C1 H1B . 0.9700 ?
    C2 H2A . 0.9700 ?
    C2 H2B . 0.9700 ?
loop_
    _geom_angle_atom_site_label_1
    _geom_angle_atom_site_label_2
    _geom_angle_atom_site_label_3
    _geom_angle_site_symmetry_1
    _geom_angle_site_symmetry_3
    _geom_angle
    _geom_angle_publ_flag
    O1 Er1 O3 . 1_455 101.48(18) ?
    O1 Er1 O8 . . 150.13(18) ?
    O3 Er1 O8 1_455 . 99.53(19) ?
    O1 Er1 O9 . . 87.87(18) ?
    O3 Er1 O9 1_455 . 160.71(18) ?
    O8 Er1 O9 . . 78.90(19) ?
    O1 Er1 O7 . 2_576 141.65(18) ?
    O3 Er1 O7 1_455 2_576 85.63(17) ?
    O8 Er1 O7 . 2_576 60.84(17) ?
    O9 Er1 O7 . 2_576 76.79(17) ?
    O1 Er1 O10 . . 70.82(19) ?
    O3 Er1 O10 1_455 . 86.1(2) ?
    O8 Er1 O10 . . 131.87(19) ?
    O9 Er1 O10 . . 81.02(19) ?
    O7 Er1 O10 2_576 . 72.17(18) ?
    O1 Er1 O3 . 2_666 80.62(18) ?
    O3 Er1 O3 1_455 2_666 69.78(19) ?
    O8 Er1 O3 . 2_666 87.03(18) ?
    O9 Er1 O3 . 2_666 128.90(16) ?
    O7 Er1 O3 2_576 2_666 135.88(18) ?
    O10 Er1 O3 . 2_666 137.99(18) ?
    O1 Er1 O2 . 2_666 76.65(17) ?
    O3 Er1 O2 1_455 2_666 128.23(17) ?
    O8 Er1 O2 . 2_666 73.69(17) ?
    O9 Er1 O2 . 2_666 70.13(16) ?
    O7 Er1 O2 2_576 2_666 127.72(16) ?
    O10 Er1 O2 . 2_666 136.9(2) ?
    O3 Er1 O2 2_666 2_666 58.77(15) ?
    O1 Er1 P1 . 2_666 76.23(14) ?
    O3 Er1 P1 1_455 2_666 99.19(13) ?
    O8 Er1 P1 . 2_666 79.66(13) ?
    O9 Er1 P1 . 2_666 99.42(12) ?
    O7 Er1 P1 2_576 2_666 140.41(12) ?
    O10 Er1 P1 . 2_666 147.01(15) ?
    O3 Er1 P1 2_666 2_666 29.49(11) ?
    O2 Er1 P1 2_666 2_666 29.30(11) ?
    O1 Er1 Er2 . . 126.95(13) ?
    O3 Er1 Er2 1_455 . 126.08(13) ?
    O8 Er1 Er2 . . 49.59(14) ?
    O9 Er1 Er2 . . 39.82(12) ?
    O7 Er1 Er2 2_576 . 42.28(11) ?
    O10 Er1 Er2 . . 88.68(14) ?
    O3 Er1 Er2 2_666 . 133.33(11) ?
    O2 Er1 Er2 2_666 . 88.92(10) ?
    P1 Er1 Er2 2_666 . 112.89(3) ?
    O1 Er1 Er2 . 2_676 81.22(13) ?
    O3 Er1 Er2 1_455 2_676 161.90(13) ?
    O8 Er1 Er2 . 2_676 72.40(14) ?
    O9 Er1 Er2 . 2_676 35.63(12) ?
    O7 Er1 Er2 2_576 2_676 103.46(11) ?
    O10 Er1 Er2 . 2_676 111.42(16) ?
    O3 Er1 Er2 2_666 2_676 93.28(11) ?
    O2 Er1 Er2 2_666 2_676 34.51(11) ?
    P1 Er1 Er2 2_666 2_676 63.81(3) ?
    Er2 Er1 Er2 . 2_676 61.185(12) ?
    O1 Er1 Er2 . 2_576 175.89(14) ?
    O3 Er1 Er2 1_455 2_576 78.19(13) ?
    O8 Er1 Er2 . 2_576 33.17(13) ?
    O9 Er1 Er2 . 2_576 91.27(12) ?
    O7 Er1 Er2 2_576 2_576 34.35(12) ?
    O10 Er1 Er2 . 2_576 105.08(14) ?
    O3 Er1 Er2 2_666 2_576 103.01(12) ?
    O2 Er1 Er2 2_666 2_576 106.83(11) ?
    P1 Er1 Er2 2_666 2_576 107.88(4) ?
    Er2 Er1 Er2 . 2_576 51.734(13) ?
    Er2 Er1 Er2 2_676 2_576 100.378(12) ?
    O2 Er2 O8 1_565 2_576 100.04(19) ?
    O2 Er2 O7 1_565 . 105.14(17) ?
    O8 Er2 O7 2_576 . 61.23(18) ?
    O2 Er2 O9 1_565 . 102.46(17) ?
    O8 Er2 O9 2_576 . 146.13(16) ?
    O7 Er2 O9 . . 133.96(17) ?
    O2 Er2 O9 1_565 2_676 74.44(17) ?
    O8 Er2 O9 2_576 2_676 138.60(17) ?
    O7 Er2 O9 . 2_676 80.31(17) ?
    O9 Er2 O9 . 2_676 72.54(18) ?
    O2 Er2 O5 1_565 1_565 77.68(19) ?
    O8 Er2 O5 2_576 1_565 79.5(2) ?
    O7 Er2 O5 . 1_565 140.67(19) ?
    O9 Er2 O5 . 1_565 80.92(19) ?
    O9 Er2 O5 2_676 1_565 135.8(2) ?
    O2 Er2 O7 1_565 2_576 153.74(18) ?
    O8 Er2 O7 2_576 2_576 72.76(17) ?
    O7 Er2 O7 . 2_576 93.57(16) ?
    O9 Er2 O7 . 2_576 75.87(16) ?
    O9 Er2 O7 2_676 2_576 127.80(16) ?
    O5 Er2 O7 1_565 2_576 76.18(18) ?
    O2 Er2 O8 1_565 . 150.83(16) ?
    O8 Er2 O8 2_576 . 99.91(16) ?
    O7 Er2 O8 . . 67.01(16) ?
    O9 Er2 O8 . . 70.88(16) ?
    O9 Er2 O8 2_676 . 76.51(16) ?
    O5 Er2 O8 1_565 . 126.96(17) ?
    O7 Er2 O8 2_576 . 54.15(16) ?
    O2 Er2 Er2 1_565 2_576 148.76(13) ?
    O8 Er2 Er2 2_576 2_576 55.60(15) ?
    O7 Er2 Er2 . 2_576 48.05(12) ?
    O9 Er2 Er2 . 2_576 108.32(12) ?
    O9 Er2 Er2 2_676 2_576 109.66(12) ?
    O5 Er2 Er2 1_565 2_576 112.02(14) ?
    O7 Er2 Er2 2_576 2_576 45.52(12) ?
    O8 Er2 Er2 . 2_576 44.30(11) ?
    O2 Er2 Er1 1_565 . 142.54(13) ?
    O8 Er2 Er1 2_576 . 112.98(13) ?
    O7 Er2 Er1 . . 105.98(12) ?
    O9 Er2 Er1 . . 40.13(11) ?
    O9 Er2 Er1 2_676 . 90.81(11) ?
    O5 Er2 Er1 1_565 . 90.97(14) ?
    O7 Er2 Er1 2_576 . 40.96(11) ?
    O8 Er2 Er1 . . 39.89(10) ?
    Er2 Er2 Er1 2_576 . 68.536(15) ?
    O2 Er2 Er2 1_565 2_676 88.10(13) ?
    O8 Er2 Er2 2_576 2_676 168.52(15) ?
    O7 Er2 Er2 . 2_676 108.96(12) ?
    O9 Er2 Er2 . 2_676 36.36(11) ?
    O9 Er2 Er2 2_676 2_676 36.18(12) ?
    O5 Er2 Er2 1_565 2_676 110.34(15) ?
    O7 Er2 Er2 2_576 2_676 103.29(11) ?
    O8 Er2 Er2 . 2_676 69.65(11) ?
    Er2 Er2 Er2 2_576 2_676 113.801(19) ?
    Er1 Er2 Er2 . 2_676 62.333(12) ?
    O2 Er2 Er1 1_565 2_676 38.73(13) ?
    O8 Er2 Er1 2_576 2_676 127.02(12) ?
    O7 Er2 Er1 . 2_676 93.57(12) ?
    O9 Er2 Er1 . 2_676 85.59(11) ?
    O9 Er2 Er1 2_676 2_676 35.72(12) ?
    O5 Er2 Er1 1_565 2_676 109.15(14) ?
    O7 Er2 Er1 2_576 2_676 159.77(11) ?
    O8 Er2 Er1 . 2_676 112.23(11) ?
    Er2 Er2 Er1 2_576 2_676 138.048(15) ?
    Er1 Er2 Er1 . 2_676 118.815(12) ?
    Er2 Er2 Er1 2_676 2_676 56.483(10) ?
    O4 S1 O6 . . 114.3(4) ?
    O4 S1 O5 . . 110.4(4) ?
    O6 S1 O5 . . 111.1(4) ?
    O4 S1 C2 . . 106.3(4) ?
    O6 S1 C2 . . 107.4(4) ?
    O5 S1 C2 . . 106.9(4) ?
    O1 P1 O2 . . 112.9(3) ?
    O1 P1 O3 . . 116.1(3) ?
    O2 P1 O3 . . 103.3(3) ?
    O1 P1 C1 . . 108.1(4) ?
    O2 P1 C1 . . 110.6(3) ?
    O3 P1 C1 . . 105.5(3) ?
    O1 P1 Er1 . 2_666 130.4(2) ?
    O2 P1 Er1 . 2_666 52.12(18) ?
    O3 P1 Er1 . 2_666 51.2(2) ?
    C1 P1 Er1 . 2_666 121.5(3) ?
    P1 O1 Er1 . . 153.3(3) ?
    P1 O2 Er2 . 1_545 154.7(3) ?
    P1 O2 Er1 . 2_666 98.6(2) ?
    Er2 O2 Er1 1_545 2_666 106.76(19) ?
    P1 O3 Er1 . 1_655 150.2(3) ?
    P1 O3 Er1 . 2_666 99.3(2) ?
    Er1 O3 Er1 1_655 2_666 110.22(19) ?
    S1 O5 Er2 . 1_545 136.5(3) ?
    Er2 O7 Er1 . 2_576 110.7(2) ?
    Er2 O7 Er2 . 2_576 86.43(16) ?
    Er1 O7 Er2 2_576 2_576 96.76(17) ?
    Er1 O8 Er2 . 2_576 113.9(2) ?
    Er1 O8 Er2 . . 90.51(19) ?
    Er2 O8 Er2 2_576 . 80.09(15) ?
    Er2 O9 Er2 . 2_676 107.46(18) ?
    Er2 O9 Er1 . . 100.05(18) ?
    Er2 O9 Er1 2_676 . 108.64(19) ?
    C2 C1 P1 . . 117.8(6) ?
    C2 C1 H1A . . 107.9 ?
    P1 C1 H1A . . 107.9 ?
    C2 C1 H1B . . 107.9 ?
    P1 C1 H1B . . 107.9 ?
    H1A C1 H1B . . 107.2 ?
    C1 C2 S1 . . 115.0(6) ?
    C1 C2 H2A . . 108.5 ?
    S1 C2 H2A . . 108.5 ?
    C1 C2 H2B . . 108.5 ?
    S1 C2 H2B . . 108.5 ?
    H2A C2 H2B . . 107.5 ?
data_global
_journal_date_recd_electronic     2008-09-29
_journal_date_accepted     2008-10-13
_journal_name_full     'Acta Crystallographica, Section E'
_journal_year     2008
_journal_volume     64
_journal_issue     11
_journal_page_first     m1433
_journal_page_last     m1433
_journal_paper_category     QM
_journal_coeditor_code     BT2804
_publ_contact_author_name     'Norbert Stock'
_publ_contact_author_address
;
Institute of Inorganic Chemistry
Christian-Albrechts-University
Max-Eyth-Strasse 2
D 24118 Kiel
Germany
;
_publ_contact_author_email     stock@ac.uni-kiel.de
_publ_contact_author_fax     '+49-431-880-1775'
_publ_contact_author_phone     '+49-431-880-1675'
_publ_section_title
;
Poly[[aquatri-\m~3~-hydroxido-(\m~4~-2-phosphonatoethanesulfonato)dierbium(III)]
monohydrate]
;
loop_
    _publ_author_name
    _publ_author_address
    'Sonnauer, Andreas'
;
Institute of Inorganic Chemistry
Christian-Albrechts-University
Max-Eyth-Strasse 2
D 24118 Kiel
Germany
;
    'Stock, Norbert'
;
Institute of Inorganic Chemistry
Christian-Albrechts-University
Max-Eyth-Strasse 2
D 24118 Kiel
Germany
;
