# Supplementary material for: Poly[[aqua­tri-μ3-hydroxido-(μ4-2-phos­phon­ato­ethane­sulfonato)­dierbium(III)] monohydrate]
Source: Acta Crystallogr Sect E Struct Rep Online. 2008 Oct 18;64(Pt 11):m1433. doi: 10.1107/S1600536808033230 (PMC2959643; doi:10.1107/S1600536808033230)
Supplement: Supplementary file 2 [file e-64-m1433-Isup2.hkl]

# 
# h,k,l, Fc-squared, Fo-squared, sigma(Fo-squared) and status flag 
# 
data_I
_shelx_title ' I         P -1         R = 0.03' 
_shelx_refln_list_code          4 
_shelx_F_calc_maximum      264.05 
_exptl_crystal_F_000       542.00 
_reflns_d_resolution_high  0.7558 
 
loop_ 
 _symmetry_equiv_pos_as_xyz 
 'x, y, z' 
 '-x, -y, -z' 
 
_cell_length_a     5.8621 
_cell_length_b     9.0443 
_cell_length_c    11.6240 
_cell_angle_alpha 105.543 
_cell_angle_beta  101.713 
_cell_angle_gamma 101.885 
 
_shelx_F_squared_multiplier     1.000 
 
loop_ 
 _refln_index_h 
 _refln_index_k 
 _refln_index_l 
 _refln_F_squared_calc 
 _refln_F_squared_meas 
 _refln_F_squared_sigma 
 _refln_observed_status 
   1   0   0     1677.67     1256.07    177.59 o 
   2   0   0    34413.92    32296.79    385.71 o 
   3   0   0      274.71      328.80     81.07 o 
   4   0   0    13249.23    13819.85    219.35 o 
   5   0   0       53.25      151.42    130.25 o 
   6   0   0     1648.05     1915.44    132.74 o 
   7   0   0       21.15      -37.51    157.67 o 
  -7   1   0     2435.96     2343.88    153.66 o 
  -6   1   0    16809.66    16890.63    219.82 o 
  -5   1   0     3674.83     3669.55    152.59 o 
  -4   1   0    21376.63    22531.36    269.86 o 
  -3   1   0     4657.70     4518.18    168.31 o 
  -2   1   0     5642.35     4951.18    208.35 o 
  -1   1   0     6325.56     4903.23    185.45 o 
   0   1   0     1227.60     1532.76    148.25 o 
   1   1   0     6871.92     6187.57    125.33 o 
   2   1   0      218.93      258.50    113.47 o 
   3   1   0     1273.87     1285.62    119.08 o 
   4   1   0     1928.23     2145.35    142.06 o 
   5   1   0      830.02      809.27    101.79 o 
   6   1   0     6435.86     7018.99    203.85 o 
   7   1   0     1812.02     1540.55    234.35 o 
  -7   2   0     1895.61     1795.14    191.53 o 
  -6   2   0        4.21       35.88    120.79 o 
  -5   2   0     1669.54     1681.09    131.35 o 
  -4   2   0      110.67      119.93    113.30 o 
  -3   2   0     3359.81     2978.53    162.53 o 
  -2   2   0      146.73      171.60     72.97 o 
  -1   2   0    28073.80    25271.73    252.63 o 
   0   2   0     7347.96     6033.96    207.99 o 
   1   2   0    20544.51    17926.79    178.81 o 
   2   2   0    10185.22     9614.13    188.63 o 
   3   2   0    23460.61    24210.33    238.78 o 
   4   2   0     1449.04     1538.26    142.05 o 
   5   2   0    22111.02    23302.99    245.60 o 
   6   2   0     3179.23     3185.47    149.27 o 
  -7   3   0     8421.59     7705.26    247.94 o 
  -6   3   0      696.82      632.11    133.98 o 
  -5   3   0    22141.75    23329.00    306.05 o 
  -4   3   0      235.16      228.07    121.21 o 
  -3   3   0    43064.84    43796.61    335.64 o 
  -2   3   0      436.80      559.43     68.70 o 
  -1   3   0    53953.78    53423.34   2266.81 o 
   0   3   0        9.54       25.11     56.07 o 
   1   3   0    48093.03    48660.80    220.11 o 
   2   3   0      545.38      532.56     80.42 o 
   3   3   0     1495.02     1497.20    140.03 o 
   4   3   0      117.88       74.33     91.37 o 
   5   3   0      192.22      214.00     95.76 o 
   6   3   0        1.06      113.96    127.36 o 
  -7   4   0     5412.02     5109.76    282.56 o 
  -6   4   0     3940.19     4199.04    184.79 o 
  -5   4   0     7782.79     8301.35    237.59 o 
  -4   4   0     1463.48     1548.31     98.51 o 
  -3   4   0     2156.60     2082.86     86.00 o 
  -2   4   0      487.87      409.52     63.75 o 
  -1   4   0      811.49      656.53     58.15 o 
   0   4   0      399.55      321.14     52.30 o 
   1   4   0     5231.09     4894.62     70.86 o 
   2   4   0      846.34      796.87    135.51 o 
   3   4   0     2942.81     3203.37    148.33 o 
   4   4   0     7892.83     7882.35    145.60 o 
   5   4   0     5792.38     6342.29    200.61 o 
   6   4   0     4561.92     4680.25    249.12 o 
  -7   5   0        9.44       80.65    260.42 o 
  -6   5   0      261.13      268.82    243.96 o 
  -5   5   0      610.53      551.54    100.49 o 
  -4   5   0     7576.06     8153.88    141.74 o 
  -3   5   0      769.43      805.28     78.43 o 
  -2   5   0    31680.52    32231.85    203.19 o 
  -1   5   0     1161.34     1104.88     57.50 o 
   0   5   0    39050.50    36278.00   1279.92 o 
   1   5   0     3429.72     3290.23    155.77 o 
   2   5   0    23773.91    25519.19    253.99 o 
   3   5   0     4051.79     3945.55    118.84 o 
   4   5   0     8595.09     8497.46    151.81 o 
   5   5   0      786.99      565.25    180.86 o 
  -5   6   0      188.45      212.02     53.49 o 
  -4   6   0    23485.19    26403.93    210.30 o 
  -3   6   0       10.55       21.16     67.81 o 
  -2   6   0     6794.92     6493.80    384.35 o 
  -1   6   0      147.77       51.93    136.59 o 
   0   6   0     4463.19     4561.80    176.15 o 
   1   6   0      212.20      230.44     92.77 o 
   2   6   0      229.46       67.78    131.40 o 
   3   6   0        4.36      -60.86     88.79 o 
   4   6   0     2091.74     2401.04    185.44 o 
   5   6   0       16.65      -20.10    221.29 o 
  -6   7   0      249.40      179.30     98.09 o 
  -5   7   0      324.55      320.33     73.29 o 
  -4   7   0      163.31      168.85     69.21 o 
  -3   7   0      601.91      642.22     53.77 o 
  -2   7   0     2148.87     2229.11    271.91 o 
  -1   7   0     2707.17     2450.06    161.31 o 
   0   7   0     3659.62     3694.88    132.11 o 
   1   7   0     5858.05     6276.35    174.53 o 
   2   7   0     8671.71     8852.05    180.25 o 
   3   7   0     7641.75     8366.75    202.55 o 
   4   7   0     3329.62     3042.35    148.07 o 
  -6   8   0      270.38      258.10     71.16 o 
  -5   8   0     9604.94     9745.14    145.71 o 
  -4   8   0      699.46      734.21     72.01 o 
  -3   8   0    20880.70    23096.08    158.63 o 
  -2   8   0      500.64      575.62    204.01 o 
  -1   8   0    27150.94    28284.62    331.50 o 
   0   8   0      653.71      706.57    135.43 o 
   1   8   0    12270.78    12600.02    186.17 o 
   2   8   0     1568.27     1432.61    178.64 o 
   3   8   0     2147.79     1934.80    189.08 o 
  -6   9   0      485.07      503.42     85.05 o 
  -5   9   0     5431.30     5616.85    124.36 o 
  -4   9   0      165.08      187.82     62.13 o 
  -3   9   0     1764.12     1974.99     69.51 o 
  -2   9   0      230.03      210.32    197.36 o 
  -1   9   0      543.39      510.96    141.29 o 
   0   9   0      137.41      246.50    166.46 o 
   1   9   0      985.65      942.05    174.95 o 
   2   9   0       86.74      262.94    126.30 o 
  -5  10   0      900.17      791.60    113.75 o 
  -4  10   0     2763.05     2918.37    103.93 o 
  -3  10   0      859.32      881.43     65.24 o 
  -2  10   0     7414.22     7282.70    338.91 o 
  -1  10   0     4554.98     4368.27    216.63 o 
   0  10   0     8590.53     8818.61    233.54 o 
   1  10   0     4337.30     4638.34    204.70 o 
  -4  11   0    10597.90    10361.85    138.02 o 
  -3  11   0      136.59       88.81     76.91 o 
  -2  11   0     8098.58     7551.79    408.82 o 
  -1  11   0      228.06      178.87    245.26 o 
   0  11   0     3201.04     3511.55    249.73 o 
   0 -11   1     1862.14     1689.82    241.33 o 
   1 -11   1       26.77       51.97    190.48 o 
   2 -11   1     7309.18     7186.97    361.68 o 
   3 -11   1     1045.55     1199.34    113.64 o 
   4 -11   1     8901.49     9030.63    153.10 o 
  -2 -10   1    10842.04    10353.35    283.83 o 
  -1 -10   1      551.88      404.85    181.94 o 
   0 -10   1    15314.10    14807.20    262.63 o 
   1 -10   1     1073.52     1065.71    183.24 o 
   2 -10   1    10109.12    10574.86    351.95 o 
   3 -10   1      781.79      953.37     65.30 o 
   4 -10   1     7143.81     7568.15    128.68 o 
   5 -10   1       42.71       46.15    105.13 o 
  -3  -9   1     2990.86     2786.72    175.65 o 
  -2  -9   1     2102.70     2559.80    141.07 o 
  -1  -9   1      859.08      911.74    123.22 o 
   0  -9   1       65.08       47.03    127.75 o 
   1  -9   1       35.82      -29.55    129.31 o 
   2  -9   1     1899.00     1743.88    235.72 o 
   3  -9   1     1317.60     1423.04     82.47 o 
   4  -9   1     2786.76     3192.27    103.32 o 
   5  -9   1     2154.61     2119.27     98.91 o 
   6  -9   1     2244.21     1960.45    214.99 o 
  -4  -8   1      243.12      175.61    155.26 o 
  -3  -8   1     1968.07     1954.72    186.47 o 
  -2  -8   1      333.26      431.46    118.57 o 
  -1  -8   1     8725.58     9174.56    187.61 o 
   0  -8   1      377.80      411.84    131.19 o 
   1  -8   1    18011.14    18587.19    294.60 o 
   2  -8   1      122.05      213.62    204.04 o 
   3  -8   1    27961.51    30625.94    179.51 o 
   4  -8   1      849.19      793.76     56.72 o 
   5  -8   1    14240.79    14012.50    164.18 o 
   6  -8   1      700.78      668.16     87.18 o 
  -4  -7   1     2058.68     2205.65    137.92 o 
  -3  -7   1    17464.79    19733.59    250.23 o 
  -2  -7   1     2280.54     2419.07    143.79 o 
  -1  -7   1    18161.76    18755.11    116.44 o 
   0  -7   1      189.34      216.97     59.57 o 
   1  -7   1     6446.88     6608.00    152.25 o 
   2  -7   1     1003.47     1058.13     53.71 o 
   3  -7   1      587.33      677.36     54.52 o 
   4  -7   1      212.06      230.18     48.98 o 
   5  -7   1       41.25       46.09     74.77 o 
  -5  -6   1      594.73      731.03    196.98 o 
  -4  -6   1      732.93      657.36    119.19 o 
  -3  -6   1        2.36       92.29     89.17 o 
  -2  -6   1      193.64      203.99     56.78 o 
  -1  -6   1       87.02       73.75     40.87 o 
   0  -6   1     1516.14     1553.06     59.95 o 
   1  -6   1     2768.13     2443.04    117.15 o 
   2  -6   1     7465.57     7105.29    229.08 o 
   3  -6   1     8957.97     9760.72    131.56 o 
   4  -6   1    18154.59    18853.30    182.04 o 
   5  -6   1     7612.55     7371.40    158.48 o 
  -5  -5   1        4.30      139.64    169.25 o 
  -4  -5   1     9498.75    10273.76    180.49 o 
  -3  -5   1       21.42       84.84     88.17 o 
  -2  -5   1    21390.41    23206.19    804.42 o 
  -1  -5   1      173.15      173.17     46.86 o 
   0  -5   1    37688.29    36808.55    730.69 o 
   1  -5   1      207.65      156.45     49.52 o 
   2  -5   1    39553.72    39151.91    466.50 o 
   3  -5   1       22.08        7.51     42.75 o 
   4  -5   1    20453.25    20543.39    215.07 o 
   6  -5   1     1557.42     1459.02    283.45 o 
   7  -5   1      162.77       76.03    281.26 o 
  -6  -4   1     8822.54     8770.54    251.70 o 
  -5  -4   1     2579.58     2570.47    180.72 o 
  -4  -4   1    16478.42    16479.87    191.03 o 
  -3  -4   1     2380.38     2432.57     57.88 o 
  -2  -4   1     8491.60     7925.10    259.20 o 
  -1  -4   1      799.20      736.10     55.14 o 
   0  -4   1     4243.32     3905.11    178.06 o 
   1  -4   1      247.69      200.85     40.55 o 
   2  -4   1     5187.39     4846.90    224.47 o 
   3  -4   1      297.42      295.05     49.10 o 
   4  -4   1     4384.15     4582.43    160.11 o 
   5  -4   1      220.83      244.78    136.36 o 
   6  -4   1     4958.80     4895.95    222.58 o 
   7  -4   1     1734.72     1463.50    216.90 o 
  -6  -3   1       41.30      119.48    123.23 o 
  -5  -3   1       96.55      122.74    130.19 o 
  -4  -3   1     1631.42     1505.55    137.18 o 
  -3  -3   1     1083.51     1146.95     60.99 o 
  -2  -3   1     2406.76     2087.75     60.50 o 
  -1  -3   1    14870.67    14531.27   1219.59 o 
   0  -3   1      250.84      181.78     41.12 o 
   1  -3   1    22620.30    20257.81    142.77 o 
   2  -3   1    16794.33    16370.54    751.52 o 
   3  -3   1    35988.14    35141.27   1401.68 o 
   4  -3   1     8502.94     8866.81    239.74 o 
   5  -3   1    17127.74    17745.59    270.60 o 
   6  -3   1     4480.04     4187.77    175.02 o 
   7  -3   1     5844.17     6030.78    227.00 o 
  -6  -2   1     1114.33     1025.68    131.90 o 
  -5  -2   1    18506.56    20235.16    232.54 o 
  -4  -2   1      497.30      487.07    133.28 o 
  -3  -2   1    39259.51    41085.28   1019.32 o 
  -2  -2   1      853.09      921.97     53.68 o 
  -1  -2   1    61565.75    64155.08    265.20 o 
   0  -2   1     1031.99      779.64     49.70 o 
   1  -2   1    23412.48    21526.74   1922.36 o 
   2  -2   1      440.95      628.94    107.62 o 
   3  -2   1    11344.55    10788.56    246.57 o 
   4  -2   1      193.20      207.95    117.69 o 
   5  -2   1       44.97      -25.80    116.85 o 
   6  -2   1      404.27      370.16    146.46 o 
   7  -2   1     2107.73     2043.39    198.48 o 
  -7  -1   1     7153.93     7296.18    248.32 o 
  -6  -1   1     1373.68     1080.70    173.40 o 
  -5  -1   1     1884.40     1912.98    144.43 o 
  -4  -1   1      913.54      713.65    104.28 o 
  -3  -1   1     3260.29     3163.33     82.01 o 
  -2  -1   1     1470.07     1448.38     61.97 o 
  -1  -1   1     1213.35     1149.84     64.64 o 
   0  -1   1     3743.18     2570.88    100.13 o 
   1  -1   1    18238.72    16195.46    824.23 o 
   2  -1   1     6986.79     6167.28    147.63 o 
   3  -1   1    15425.51    14960.07    247.01 o 
   4  -1   1     3431.09     3583.00    156.20 o 
   5  -1   1     8141.29     8512.20    188.89 o 
   6  -1   1     5043.04     5046.87    161.08 o 
   7  -1   1     4967.40     4977.35    257.99 o 
  -7   0   1      137.29      260.58    177.42 o 
  -6   0   1      795.92      969.30    104.35 o 
  -5   0   1      416.35      484.54     95.98 o 
  -4   0   1    19076.72    20555.76    254.79 o 
  -3   0   1     5988.70     5897.93    123.30 o 
  -2   0   1    24179.52    23203.77    425.67 o 
  -1   0   1     3378.00     2963.87    119.83 o 
   1   0   1     1504.93     1376.65     99.85 o 
   2   0   1    28307.96    25458.37    226.07 o 
   3   0   1     4182.99     3746.28    146.47 o 
   4   0   1    19182.42    20387.88    255.65 o 
   5   0   1     3385.84     3556.03    161.05 o 
   6   0   1     3014.52     3185.03    187.46 o 
   7   0   1      524.63      528.56    166.14 o 
  -7   1   1      426.24      236.98    178.66 o 
  -6   1   1    17592.82    18589.40    235.47 o 
  -5   1   1     2626.18     2734.49    136.61 o 
  -4   1   1    41023.36    45586.06    374.75 o 
  -3   1   1     1439.78     1318.83    132.61 o 
  -2   1   1    33905.46    34344.88    545.27 o 
   0   1   1     3778.71     3077.42    148.52 o 
   1   1   1     2270.54     2020.09     97.47 o 
   2   1   1     1385.43     1068.27     77.28 o 
   3   1   1       15.88       -2.56    104.39 o 
   4   1   1     1794.73     1726.39    110.87 o 
   5   1   1       13.22      -23.48    132.06 o 
   6   1   1     8048.43     8163.75    179.35 o 
  -7   2   1      803.19      757.71    177.16 o 
  -6   2   1      124.29       62.69    121.81 o 
  -5   2   1       11.82       16.22    112.71 o 
  -4   2   1     2286.23     2233.29    140.11 o 
  -3   2   1      128.72      166.34     64.55 o 
  -2   2   1     6638.84     5956.39    145.81 o 
  -1   2   1      729.55      580.51    223.69 o 
   0   2   1     9602.58     8523.88    288.18 o 
   1   2   1    19536.63    17829.25    191.02 o 
   2   2   1    17816.64    16460.47    655.16 o 
   3   2   1    17565.41    18420.88    213.29 o 
   4   2   1    10083.94    10517.04    190.81 o 
   5   2   1     7810.42     8144.14    178.00 o 
   6   2   1     5036.99     4919.11    162.70 o 
  -7   3   1     4528.45     4530.04    212.38 o 
  -6   3   1      356.23      325.80    124.03 o 
  -5   3   1    20740.81    21361.17    297.01 o 
  -4   3   1      297.44      308.33     83.06 o 
  -3   3   1    55384.92    59916.73    424.24 o 
  -2   3   1    13750.48    13711.19   1217.61 o 
  -1   3   1    28267.29    27441.08    590.02 o 
   0   3   1       21.27       29.80     85.95 o 
   1   3   1    32095.35    30854.15    636.65 o 
   2   3   1      433.31      461.20     76.27 o 
   3   3   1     5953.73     5653.64    139.38 o 
   4   3   1      554.69      458.67     94.37 o 
   5   3   1       65.83      -42.64    168.95 o 
   6   3   1      287.11      413.76    157.84 o 
  -7   4   1    13370.76    13631.58    296.52 o 
  -6   4   1      278.03      266.33    161.35 o 
  -5   4   1    12736.80    13328.08    308.25 o 
  -4   4   1      690.09      781.68     60.97 o 
  -3   4   1     3537.86     3262.53     91.07 o 
  -2   4   1      276.33      271.01     43.41 o 
  -1   4   1       24.29       53.57     83.67 o 
   0   4   1     1969.77     1821.12     87.13 o 
   1   4   1    12907.60    13277.02    148.19 o 
   2   4   1      808.97      808.80    136.18 o 
   3   4   1    11401.70    11295.55    191.35 o 
   4   4   1       12.26       43.89    127.55 o 
   5   4   1     7780.60     8409.76    213.56 o 
  -7   5   1       21.82       96.87    254.98 o 
  -6   5   1      198.48      231.79    279.20 o 
  -5   5   1     3521.07     3383.11    308.57 o 
  -4   5   1     4687.87     4975.91    115.31 o 
  -3   5   1     9448.61     9454.18    117.70 o 
  -2   5   1     7029.01     6460.20     92.40 o 
  -1   5   1     6895.74     6788.95    143.14 o 
   0   5   1    17471.81    17598.57    990.33 o 
   1   5   1     6584.89     7241.11    182.20 o 
   2   5   1    24025.38    26032.40    255.65 o 
   3   5   1     9710.54     9614.56    183.16 o 
   4   5   1     6671.95     7033.49    199.90 o 
   5   5   1     2912.68     2297.16    150.90 o 
  -5   6   1      460.06      484.95     54.03 o 
  -4   6   1    29030.91    31539.09    220.43 o 
  -3   6   1      158.33      224.85     69.64 o 
  -2   6   1    22064.33    18120.79    485.77 o 
  -1   6   1     4403.56     4323.21    184.77 o 
   0   6   1     5860.09     6150.44    183.67 o 
   1   6   1        2.81       10.34    133.56 o 
   2   6   1       80.96     -102.70    129.44 o 
   3   6   1      102.22      188.81    128.56 o 
   4   6   1     1508.22     1398.22    177.48 o 
  -6   7   1      890.72      776.76     91.77 o 
  -5   7   1       12.77       18.57     59.21 o 
  -4   7   1       20.09        2.63     45.84 o 
  -3   7   1      336.59      325.81     50.31 o 
  -2   7   1     5665.12     5231.35    258.57 o 
  -1   7   1      180.64      129.90    141.86 o 
   0   7   1     6684.72     7249.96    186.58 o 
   1   7   1     1959.87     1957.46    148.64 o 
   2   7   1    15389.88    15598.92    217.96 o 
   3   7   1     1086.48      909.98    130.83 o 
   4   7   1     5898.33     7031.19    245.61 o 
  -6   8   1     1328.21     1465.91     98.19 o 
  -5   8   1     6545.71     6823.29    129.02 o 
  -4   8   1     4139.29     4258.35     93.94 o 
  -3   8   1    15181.96    16553.09    137.04 o 
  -2   8   1     7659.21     6942.03    265.76 o 
  -1   8   1    15581.15    16309.74    269.48 o 
   0   8   1     3537.86     3588.54    161.55 o 
   1   8   1     7661.94     7622.83    154.12 o 
   2   8   1     2463.45     2482.98    141.19 o 
   3   8   1     4481.75     4801.28    222.78 o 
  -6   9   1       86.61      130.42     83.17 o 
  -5   9   1     7812.12     8331.10    140.94 o 
  -4   9   1        5.31        0.31     84.21 o 
  -3   9   1     5333.93     5751.06     89.82 o 
  -2   9   1      330.79      260.20    218.74 o 
  -1   9   1      130.20      170.78    159.57 o 
   0   9   1       85.97      146.85    172.21 o 
   1   9   1     1890.38     2168.11    185.33 o 
   2   9   1      233.17       64.51    133.40 o 
  -5  10   1     2183.08     2350.33    125.06 o 
  -4  10   1      148.66      174.85    100.20 o 
  -3  10   1     4500.00     4481.50    106.57 o 
  -2  10   1      628.62      523.06    286.03 o 
  -1  10   1     7385.60     7274.92    248.54 o 
   0  10   1     1315.84     1281.95    196.06 o 
   1  10   1     5103.04     5056.90    248.63 o 
  -3  11   1     3181.46     3211.77     91.32 o 
  -2  11   1     8065.83     6663.05    432.74 o 
  -1  11   1     2082.17     2426.31    267.41 o 
   0 -11   2      511.11      541.90    223.28 o 
   1 -11   2     1599.07     1492.29    198.06 o 
   2 -11   2     2294.44     2145.95    323.04 o 
   3 -11   2     2833.33     2946.10     89.66 o 
   4 -11   2     5864.77     5862.23    135.33 o 
  -2 -10   2    10820.01    10672.09    217.18 o 
  -1 -10   2       55.05       17.66    173.52 o 
   0 -10   2    18550.74    18774.25    282.02 o 
   1 -10   2      273.41      299.76    171.93 o 
   2 -10   2    11575.96    11811.86    352.72 o 
   3 -10   2      146.84      162.33     60.56 o 
   4 -10   2     8110.25     8263.27    129.82 o 
   5 -10   2       45.15       -7.45    101.06 o 
  -3  -9   2      642.35      708.76    222.68 o 
  -2  -9   2     2998.28     3019.77    191.64 o 
  -1  -9   2      370.77      520.55    164.56 o 
   0  -9   2      472.03      420.03     45.01 o 
   1  -9   2        5.13       24.88     56.62 o 
   2  -9   2      647.63      724.92     62.52 o 
   3  -9   2     1112.16     1173.87     74.67 o 
   4  -9   2     3928.29     4057.93    106.28 o 
   5  -9   2      564.73      496.14     84.33 o 
   6  -9   2     8406.62     7422.90    165.00 o 
  -4  -8   2      388.98      501.56    215.35 o 
  -3  -8   2     1113.61     1214.61    175.34 o 
  -2  -8   2     1719.01     1803.87    144.87 o 
  -1  -8   2     7739.51     8114.45     80.24 o 
   0  -8   2     5679.64     5929.45     72.29 o 
   1  -8   2    10138.60    10562.15    100.74 o 
   2  -8   2     2242.62     2406.39    120.61 o 
   3  -8   2    17522.53    18731.33    853.35 o 
   4  -8   2     3251.69     3298.64     87.68 o 
   5  -8   2    12145.12    12036.45    155.67 o 
   6  -8   2     3028.58     2970.13    117.28 o 
  -4  -7   2        0.02        3.57    119.98 o 
  -3  -7   2    15826.00    14958.06    184.21 o 
  -2  -7   2      219.83      225.37     51.46 o 
  -1  -7   2    21936.70    22712.68    295.98 o 
   0  -7   2       91.33      109.20     44.72 o 
   1  -7   2    17100.35    17475.18    421.54 o 
   2  -7   2      837.46      862.01     66.02 o 
   3  -7   2     1680.00     1717.40     56.12 o 
   4  -7   2        3.80      -10.58     44.46 o 
   5  -7   2      476.65      479.77     96.92 o 
  -5  -6   2     3730.12     2967.04    149.21 o 
  -4  -6   2       88.94      117.98    114.47 o 
  -3  -6   2      103.92       63.10     39.16 o 
  -2  -6   2        0.25      100.28     43.26 o 
  -1  -6   2     1451.83     1398.22     70.23 o 
   0  -6   2      644.02      631.53    146.15 o 
   1  -6   2    11257.26    10987.40    673.64 o 
   2  -6   2     2188.12     2126.64     61.58 o 
   3  -6   2     8362.33     8458.73    358.39 o 
   4  -6   2     6117.68     5953.41    113.38 o 
   5  -6   2    13544.24    12817.11    223.94 o 
  -6  -5   2      816.38      552.70    155.60 o 
  -5  -5   2     1403.12     1368.56    173.27 o 
  -4  -5   2     6376.43     6335.19    135.65 o 
  -3  -5   2     1592.25     1552.93     64.60 o 
  -2  -5   2    17423.06    17805.69    511.85 o 
  -1  -5   2     3322.41     2996.43     82.15 o 
   0  -5   2    57016.88    58712.41   2386.59 o 
   1  -5   2    11312.25    10760.37    275.02 o 
   2  -5   2    27925.81    26534.96   1407.74 o 
   3  -5   2     1793.06     1690.78     58.03 o 
   4  -5   2    10222.17    10040.32    159.64 o 
   6  -5   2     3766.50     3354.98    270.04 o 
   7  -5   2      450.85      231.97    362.83 o 
  -6  -4   2    11592.97    11055.71    196.23 o 
  -5  -4   2       41.45       64.00    111.02 o 
  -4  -4   2    21539.62    22061.18    576.91 o 
  -3  -4   2      578.70      678.60     60.68 o 
  -2  -4   2    11303.30    11077.10    792.56 o 
  -1  -4   2      178.01      155.14     30.37 o 
   0  -4   2     9125.66     8329.04    153.72 o 
   1  -4   2      298.86      328.71     37.94 o 
   2  -4   2       33.09       81.56     56.67 o 
   3  -4   2      575.12      520.83     59.22 o 
   4  -4   2     8611.07     8875.88    186.50 o 
   5  -4   2        3.03       75.64    142.01 o 
   6  -4   2     9745.69    10102.26    272.84 o 
   7  -4   2        2.84      139.89    283.22 o 
  -6  -3   2      474.96      383.59    174.97 o 
  -5  -3   2        7.78       83.97    124.35 o 
  -4  -3   2      352.71      437.14     56.08 o 
  -3  -3   2      985.12      940.14     99.06 o 
  -2  -3   2    13721.49    13113.98    407.10 o 
  -1  -3   2    12336.67    12122.29     98.25 o 
   0  -3   2    22776.45    20233.35    491.12 o 
   1  -3   2     6040.99     5369.49     81.54 o 
   2  -3   2    34963.94    37621.78    373.36 o 
   3  -3   2     9181.25     9117.18    180.20 o 
   4  -3   2     5907.98     6212.01    200.29 o 
   5  -3   2    14919.42    15799.48    257.97 o 
   6  -3   2     9024.76     9439.06    242.29 o 
   7  -3   2     3456.83     3567.57    241.08 o 
  -7  -2   2     3712.75     3556.11    229.31 o 
  -6  -2   2      834.64      671.67    168.15 o 
  -5  -2   2    13262.28    13803.77    202.65 o 
  -4  -2   2     1661.61     1872.31     84.71 o 
  -3  -2   2    32407.88    33661.57   1979.53 o 
  -2  -2   2     4507.34     4167.21     67.76 o 
  -1  -2   2    69721.58    75828.74    764.39 o 
   0  -2   2     6051.20     5222.70    204.05 o 
   1  -2   2    40796.77    38970.72   8492.80 o 
   2  -2   2     6639.35     6523.85    617.55 o 
   3  -2   2     4954.63     5023.63    122.87 o 
   4  -2   2       18.21       49.41    120.97 o 
   5  -2   2      162.22       78.54    132.14 o 
   6  -2   2       22.88     -104.26    174.07 o 
   7  -2   2      871.92      626.51    243.22 o 
  -7  -1   2    11926.36    11515.55    214.52 o 
  -6  -1   2      318.43      328.98    162.85 o 
  -5  -1   2    10937.88    11333.97    174.96 o 
  -4  -1   2        2.97      -13.18     54.46 o 
  -3  -1   2     7025.26     7043.34    115.34 o 
  -2  -1   2       75.48       63.78     39.04 o 
  -1  -1   2     1660.87     1244.30     58.85 o 
   0  -1   2      428.09      272.81     58.43 o 
   1  -1   2     5893.46     5600.17    204.81 o 
   2  -1   2        9.52      -10.23     85.80 o 
   3  -1   2    13388.07    13065.55    158.55 o 
   4  -1   2     1855.30     1992.47    153.21 o 
   5  -1   2    20636.35    21395.94    243.30 o 
   6  -1   2      490.27      502.76    178.86 o 
   7  -1   2     9934.85     9456.72    293.91 o 
  -7   0   2      531.18      308.99    177.62 o 
  -6   0   2      185.94      313.21     91.81 o 
  -5   0   2     2047.16     1967.37    112.83 o 
  -4   0   2     5265.03     5795.49    230.54 o 
  -3   0   2    17487.80    18076.41    303.47 o 
  -2   0   2    14725.74    13358.89    216.64 o 
  -1   0   2    30391.65    27688.40    716.92 o 
   0   0   2    28483.62    22243.17    881.28 o 
   1   0   2    22741.50    21068.00    254.54 o 
   2   0   2    15433.72    15102.83    170.92 o 
   3   0   2    12922.52    12930.97    141.54 o 
   4   0   2    11046.99    11087.85    184.26 o 
   5   0   2     3041.42     3237.44    126.20 o 
   6   0   2     5014.20     5268.46    163.48 o 
  -7   1   2      530.06      360.80    167.90 o 
  -6   1   2    17094.99    16647.83    211.36 o 
  -5   1   2      841.18      750.94    122.24 o 
  -4   1   2    30779.02    35190.56    328.29 o 
  -3   1   2     4744.83     4930.13    114.65 o 
  -2   1   2    21725.25    19652.58   1635.69 o 
  -1   1   2      343.33      336.38     84.79 o 
   0   1   2    22969.32    21608.43    502.68 o 
   1   1   2     1106.73      922.15     88.27 o 
   2   1   2      424.64      411.43     59.17 o 
   3   1   2      217.90      197.74     68.91 o 
   4   1   2     4620.91     4921.27    136.88 o 
   5   1   2      461.08      377.85    101.62 o 
   6   1   2     7327.59     7401.09    225.74 o 
  -7   2   2      657.66      564.68    171.19 o 
  -6   2   2     2561.43     2468.85    140.99 o 
  -5   2   2      416.51      353.85    116.66 o 
  -4   2   2       41.57       39.59     75.87 o 
  -3   2   2     1628.18     1299.44    138.79 o 
  -2   2   2     9033.95     9579.23    178.58 o 
  -1   2   2     1091.53     1110.21    254.47 o 
   0   2   2    22488.04    22011.26    601.85 o 
   1   2   2      945.26      916.06     89.17 o 
   2   2   2    26152.81    24857.49    213.79 o 
   3   2   2     2472.68     2514.40    183.56 o 
   4   2   2    15351.89    16857.60    218.49 o 
   5   2   2     2137.27     2340.09    138.72 o 
   6   2   2     8693.12     8480.04    199.91 o 
  -7   3   2     3377.07     3532.87    204.90 o 
  -6   3   2     7023.33     7519.60    192.35 o 
  -5   3   2     5559.61     5671.98    186.10 o 
  -4   3   2     4045.12     4418.62     96.55 o 
  -3   3   2    17615.52    18423.92    872.59 o 
  -2   3   2    15509.61    15798.25    488.82 o 
  -1   3   2    34537.79    33987.69    897.63 o 
   0   3   2     6225.70     5103.11    128.44 o 
   1   3   2    20508.56    19715.07    179.72 o 
   2   3   2    11129.67    11245.70    316.86 o 
   3   3   2     3165.62     3514.00    263.24 o 
   4   3   2     1000.36     1047.09    100.93 o 
   5   3   2      415.77      484.49    174.34 o 
   6   3   2        3.45       -6.58    228.49 o 
  -7   4   2    16445.34    17488.46    323.30 o 
  -6   4   2      554.67      525.12    172.24 o 
  -5   4   2    13884.26    14562.92    166.99 o 
  -4   4   2      890.83      917.31     61.20 o 
  -3   4   2     3590.06     3509.93     84.28 o 
  -2   4   2      551.64      532.62     57.85 o 
  -1   4   2      262.84      285.81     93.45 o 
   0   4   2      402.86      309.53     69.40 o 
   1   4   2     2831.51     2873.95    110.10 o 
   2   4   2      212.63      190.71    105.70 o 
   3   4   2     8855.85    10229.91    183.82 o 
   4   4   2      738.49      761.06     96.19 o 
   5   4   2     9923.18    10376.86    227.45 o 
  -7   5   2       93.66      101.39    246.79 o 
  -6   5   2        5.31      -59.30    257.47 o 
  -5   5   2     4087.61     3851.68    176.78 o 
  -4   5   2     2696.61     2750.18    213.34 o 
  -3   5   2    11011.66    11076.46    123.94 o 
  -2   5   2     6828.67     6236.63    199.70 o 
  -1   5   2    24508.28    26313.06   1540.40 o 
   0   5   2     2060.43     2134.78     87.72 o 
   1   5   2    23572.63    25342.62    890.78 o 
   2   5   2     2951.87     2683.42    116.93 o 
   3   5   2     7929.91     8044.08    148.55 o 
   4   5   2     1935.47     2247.69    180.59 o 
   5   5   2     3520.47     4003.21    237.69 o 
  -6   6   2    10074.49     9930.72    272.09 o 
  -5   6   2     5738.69     6102.46    288.12 o 
  -4   6   2    13827.88    14216.79    147.98 o 
  -3   6   2      821.90      756.67     54.79 o 
  -2   6   2    19534.53    21052.69    131.42 o 
  -1   6   2     4793.79     5164.06    134.52 o 
   0   6   2     8117.60     8953.33    290.02 o 
   1   6   2     1559.99     1730.47    148.02 o 
   2   6   2      431.18      202.79    135.51 o 
   3   6   2      166.85       81.98    121.12 o 
   4   6   2     1021.64      813.03    136.14 o 
  -6   7   2     2807.32     2638.85    362.48 o 
  -5   7   2      198.52      162.16     62.85 o 
  -4   7   2      252.28      186.02     69.09 o 
  -3   7   2      279.63      319.71     67.96 o 
  -2   7   2     7127.38     6165.94    301.68 o 
  -1   7   2      147.41       76.22    149.37 o 
   0   7   2     8821.41     9090.98    198.86 o 
   1   7   2      319.57      414.31    134.93 o 
   2   7   2     9178.57     9985.51    181.36 o 
   3   7   2        1.73     -112.83    126.48 o 
  -6   8   2     6446.27     6421.56    123.07 o 
  -5   8   2     1356.90     1467.68     67.47 o 
  -4   8   2     8566.15     9402.19    127.84 o 
  -3   8   2     5345.98     5262.52     79.90 o 
  -2   8   2    11626.28     9520.05    322.70 o 
  -1   8   2     6257.45     6398.62    201.13 o 
   0   8   2    10019.99    10408.53    204.29 o 
   1   8   2     2038.05     2040.94    184.70 o 
   2   8   2     3800.35     4193.65    204.74 o 
   3   8   2     1863.89     1820.40    233.48 o 
  -5   9   2    10347.09    10758.10    153.18 o 
  -4   9   2     1641.04     1757.56     71.82 o 
  -3   9   2     3585.89     3600.12     97.87 o 
  -2   9   2      226.80      208.00    228.29 o 
  -1   9   2      779.74      763.31    197.78 o 
   0   9   2       11.42     -110.33    181.97 o 
   1   9   2      298.28      155.15    184.89 o 
   2   9   2       46.64      176.96    160.31 o 
  -5  10   2     1410.42     1258.53     87.66 o 
  -4  10   2       10.19       81.34    105.50 o 
  -3  10   2     5829.50     5874.20    110.17 o 
  -2  10   2       98.32      199.26     58.36 o 
  -1  10   2    12020.06    10747.61    297.19 o 
   0  10   2      139.80      164.77    238.35 o 
  -1 -11   3      877.46      830.55    226.98 o 
   0 -11   3      648.33      705.51    182.71 o 
   1 -11   3     4392.08     3913.56    255.23 o 
   2 -11   3      837.43      684.10    249.30 o 
   3 -11   3     9171.52     9446.18    119.31 o 
   4 -11   3     1548.36     1568.20    113.70 o 
  -2 -10   3     4644.17     4309.75    224.32 o 
  -1 -10   3     1907.56     1888.96     73.31 o 
   0 -10   3    11531.43    11940.62    190.43 o 
   1 -10   3     1895.79     1880.26     64.61 o 
   2 -10   3    12872.39    13611.84    123.17 o 
   3 -10   3     1730.32     1740.52    137.57 o 
   4 -10   3     9356.44     9311.94    116.20 o 
   5 -10   3     1028.43      950.78    104.99 o 
  -3  -9   3       39.04      182.22    176.02 o 
  -2  -9   3     7052.65     7095.70    209.76 o 
  -1  -9   3       11.86       31.24     76.65 o 
   0  -9   3     2083.09     2182.75     65.41 o 
   1  -9   3       36.85       54.97     41.53 o 
   2  -9   3      795.87      854.42     63.86 o 
   3  -9   3        0.10       20.71     48.14 o 
   4  -9   3     3977.61     4154.91    102.95 o 
   5  -9   3       31.71       50.79     78.08 o 
  -4  -8   3      979.18      608.03    156.76 o 
  -3  -8   3       32.41       12.50     50.00 o 
  -2  -8   3     3812.70     3680.96    133.55 o 
  -1  -8   3     4110.47     4253.65     72.92 o 
   0  -8   3    11167.70    10985.70    344.28 o 
   1  -8   3     4592.98     4642.56    138.78 o 
   2  -8   3    15420.86    15740.88    146.97 o 
   3  -8   3     5309.76     5472.83    170.72 o 
   4  -8   3    13286.41    12698.72     96.03 o 
   5  -8   3     3724.75     3529.66    105.93 o 
   6  -8   3     4427.57     4111.08    208.04 o 
  -5  -7   3     9136.83     8996.83    248.69 o 
  -4  -7   3     1476.63     1256.39    174.84 o 
  -3  -7   3    12573.87    12824.21     99.05 o 
  -2  -7   3     1808.28     1813.59    135.81 o 
  -1  -7   3    18943.94    20170.86    706.60 o 
   0  -7   3      613.63      784.65     59.64 o 
   1  -7   3    15961.81    16936.13    580.81 o 
   2  -7   3     2829.36     2896.47     77.06 o 
   3  -7   3     6787.40     6742.40    196.08 o 
   4  -7   3      536.39      454.35     58.14 o 
   5  -7   3      189.66      206.05     78.60 o 
  -5  -6   3     4886.91     4374.66    189.91 o 
  -4  -6   3        9.23       29.55     48.55 o 
  -3  -6   3     2188.38     2296.41    142.94 o 
  -2  -6   3      686.00      565.70     62.87 o 
  -1  -6   3        6.17       36.89     78.36 o 
   0  -6   3      170.73      194.93     38.77 o 
   1  -6   3    16694.12    16178.51     93.44 o 
   2  -6   3       89.50      162.02     47.91 o 
   3  -6   3    16081.44    16504.78    109.67 o 
   4  -6   3       48.92       52.42     44.69 o 
   5  -6   3    14925.22    14396.47    241.42 o 
  -6  -5   3      660.15      612.65    214.09 o 
  -5  -5   3     3339.86     3838.60    178.66 o 
  -4  -5   3     3632.99     3774.60    127.42 o 
  -3  -5   3    11017.24    10887.66    624.27 o 
  -2  -5   3     4658.32     4681.19     59.97 o 
  -1  -5   3    11933.24    11445.09    275.97 o 
   0  -5   3    19152.92    19059.39    104.25 o 
   1  -5   3    23648.57    23497.04    321.54 o 
   2  -5   3    12443.90    11472.06   2367.36 o 
   3  -5   3     7579.32     7442.10    110.99 o 
   4  -5   3     7118.98     6995.25    103.09 o 
   7  -5   3      335.69      156.03    310.04 o 
  -6  -4   3    10067.33    10368.15    218.03 o 
  -5  -4   3      465.02      400.08    143.84 o 
  -4  -4   3    27367.52    27854.94    226.21 o 
  -3  -4   3      678.72      643.09     58.71 o 
  -2  -4   3    20709.24    19700.94    622.46 o 
  -1  -4   3     3823.40     3594.55     93.57 o 
   0  -4   3     3882.45     3820.56     96.20 o 
   1  -4   3      572.72      520.24     39.23 o 
   2  -4   3        5.27        8.06     54.85 o 
   3  -4   3      401.41      447.06     56.02 o 
   4  -4   3     2433.05     2411.81    127.87 o 
   5  -4   3        7.48     -110.64    187.79 o 
   6  -4   3     8133.54     8451.43    268.89 o 
   7  -4   3      638.81      604.74    266.04 o 
  -6  -3   3      526.76      478.96    167.90 o 
  -5  -3   3       15.80      -20.75     56.30 o 
  -4  -3   3      508.70      432.34     59.54 o 
  -3  -3   3      641.58      617.22     36.00 o 
  -2  -3   3    13309.28    12913.48    459.57 o 
  -1  -3   3      753.42      641.33     37.71 o 
   0  -3   3    15990.46    14503.57    313.93 o 
   1  -3   3     1876.62     1703.65     59.49 o 
   2  -3   3    45982.39    49264.17   1670.99 o 
   3  -3   3      935.72      945.24    105.71 o 
   4  -3   3    15751.19    17192.45    192.59 o 
   5  -3   3      958.45      898.85    151.84 o 
   6  -3   3     9568.52    10274.49    254.13 o 
   7  -3   3      596.98      457.23    254.37 o 
  -7  -2   3     2878.49     2434.12    167.28 o 
  -6  -2   3     4479.20     5171.75    183.79 o 
  -5  -2   3    10517.16    11259.18    116.47 o 
  -4  -2   3    10771.92    11440.95    619.32 o 
  -3  -2   3    19926.09    19182.15    142.17 o 
  -2  -2   3    21025.68    21410.90    138.27 o 
  -1  -2   3    11648.04    10080.78    105.83 o 
   0  -2   3     6887.70     6362.77     90.91 o 
   1  -2   3    24832.92    22737.58   3351.16 o 
   2  -2   3     6785.59     6693.09    160.86 o 
   3  -2   3     9955.19     9691.50    454.85 o 
   4  -2   3     1561.09     1695.50    107.42 o 
   5  -2   3       72.69      204.46    139.65 o 
   6  -2   3      301.30      358.21    132.66 o 
   7  -2   3      634.46      713.32    248.80 o 
  -7  -1   3    10369.00     8793.46    187.38 o 
  -6  -1   3      226.67      349.80    111.36 o 
  -5  -1   3    15971.62    17846.21    380.06 o 
  -4  -1   3      549.87      457.28     54.24 o 
  -3  -1   3    10333.18    10129.04    107.40 o 
  -2  -1   3      324.68      260.99     51.05 o 
  -1  -1   3      139.99      167.93     44.66 o 
   0  -1   3     1423.02     1268.18     78.51 o 
   1  -1   3    22295.30    21264.93    398.54 o 
   2  -1   3       38.68       61.91     78.97 o 
   3  -1   3    18795.34    19457.63    228.11 o 
   4  -1   3      950.74     1039.81    101.00 o 
   5  -1   3    15118.14    15505.97    210.09 o 
   6  -1   3      476.76      834.34    131.43 o 
  -7   0   3      135.49      -27.55    171.22 o 
  -6   0   3      273.76      377.01     90.69 o 
  -5   0   3     6801.23     7143.99    242.43 o 
  -4   0   3      424.03      466.40     72.58 o 
  -3   0   3    28033.32    28789.14    203.12 o 
  -2   0   3     2539.48     2762.48    121.61 o 
  -1   0   3    31346.29    27710.46    547.10 o 
   0   0   3     8172.64     6131.57    332.44 o 
   1   0   3    21911.41    22072.16    286.38 o 
   2   0   3    16187.22    16679.96    176.35 o 
   3   0   3    27888.17    30398.85    210.27 o 
   4   0   3      885.90     1050.24    148.05 o 
   5   0   3     4805.76     4967.47    169.39 o 
   6   0   3     1215.38      942.30    138.93 o 
  -7   1   3     4578.68     4351.96    189.49 o 
  -6   1   3    12043.62    12907.38    202.29 o 
  -5   1   3     6593.24     6582.75    168.63 o 
  -4   1   3    24256.61    26917.15   1420.50 o 
  -3   1   3     7986.03     8034.82    120.75 o 
  -2   1   3    19497.49    18041.76   1244.51 o 
  -1   1   3     5031.18     4510.84     98.56 o 
   0   1   3     6687.76     6370.24    178.73 o 
   1   1   3     2478.27     2455.37    113.63 o 
   2   1   3     1805.23     1719.91     93.00 o 
   3   1   3      150.45       97.96     69.29 o 
   4   1   3      812.30      862.97     73.94 o 
   5   1   3      100.31      -12.65    136.77 o 
   6   1   3     3858.37     3842.41    165.07 o 
  -7   2   3        9.32      -60.36    166.00 o 
  -6   2   3     2152.28     2161.82    138.67 o 
  -5   2   3      508.13      536.24    118.55 o 
  -4   2   3      333.63      330.35     82.64 o 
  -3   2   3      143.04      176.19     97.71 o 
  -2   2   3     7376.83     7629.08    153.73 o 
  -1   2   3       28.74       23.89     66.01 o 
   0   2   3    29171.71    30955.20    317.79 o 
   1   2   3       44.40        3.93     84.79 o 
   2   2   3    41369.35    42667.41    590.01 o 
   3   2   3     2167.99     2398.69     81.28 o 
   4   2   3    16288.95    17981.84    568.18 o 
   5   2   3      196.79        4.82    175.11 o 
   6   2   3     5550.00     6161.16    196.86 o 
  -7   3   3     1491.01     1494.62    176.92 o 
  -6   3   3    11248.06    11296.51    223.92 o 
  -5   3   3     2327.23     2250.64     79.35 o 
  -4   3   3    15370.80    14978.14    246.22 o 
  -3   3   3     3858.73     4447.12    126.01 o 
  -2   3   3    43034.75    46802.16   5528.05 o 
  -1   3   3    14734.89    13934.21   1864.59 o 
   0   3   3    17611.05    18100.16   1201.86 o 
   1   3   3     8248.52     7384.89    128.99 o 
   2   3   3     8499.87     8272.34    127.33 o 
   3   3   3     4176.90     4326.98    237.90 o 
   4   3   3     3473.84     3668.17    151.20 o 
   5   3   3      123.22      306.98    175.54 o 
  -7   4   3     9438.38     9355.77    309.27 o 
  -6   4   3     3122.56     2908.14    200.89 o 
  -5   4   3    14092.25    14856.56    356.05 o 
  -4   4   3      613.63      703.52     65.34 o 
  -3   4   3    10392.97    10847.36    370.59 o 
  -2   4   3     4071.75     3577.62    198.37 o 
  -1   4   3      862.11      864.28     77.22 o 
   0   4   3       44.82       86.84    119.26 o 
   1   4   3     3202.11     3153.62    100.26 o 
   2   4   3      710.42      580.11     82.41 o 
   3   4   3     4593.41     5093.61    115.02 o 
   4   4   3     2648.16     3140.33    181.49 o 
   5   4   3     5527.80     3986.31    174.71 o 
  -7   5   3        3.43       15.22    235.62 o 
  -6   5   3       19.78       46.59     81.30 o 
  -5   5   3     4116.12     4146.38    257.66 o 
  -4   5   3        2.57      -23.27     50.96 o 
  -3   5   3    14526.70    15397.83    135.14 o 
  -2   5   3       20.00       37.07     62.51 o 
  -1   5   3    23635.70    25301.32    232.39 o 
   0   5   3      318.56      345.02    101.94 o 
   1   5   3    22903.64    25126.16    182.42 o 
   2   5   3      109.25      218.87     76.28 o 
   3   5   3    12868.28    13740.70    199.58 o 
   4   5   3       24.83      213.90    172.76 o 
  -6   6   3     5814.80     5413.41    492.14 o 
  -5   6   3    11971.77    12505.59    116.14 o 
  -4   6   3     5271.08     5704.58    150.04 o 
  -3   6   3    13385.02    14022.36    198.49 o 
  -2   6   3     6062.50     6469.84     80.90 o 
  -1   6   3    11168.38    11469.39    168.25 o 
   0   6   3     2520.85     2656.47    112.91 o 
   1   6   3     1001.12     1088.61     85.49 o 
   2   6   3     1647.43     1665.23    146.12 o 
   3   6   3      102.57      270.22    121.68 o 
   4   6   3       26.53      133.94    156.29 o 
  -6   7   3     3687.61     3267.79    294.94 o 
  -5   7   3      198.40      208.00     63.14 o 
  -4   7   3     1133.44     1089.18     73.49 o 
  -3   7   3       48.43       69.51     59.78 o 
  -2   7   3      633.22      516.95     63.70 o 
  -1   7   3       67.26       49.21    101.95 o 
   0   7   3     7341.67     8083.07    234.79 o 
   1   7   3     1550.08     1348.36    110.47 o 
   2   7   3     9097.39     9403.47    181.66 o 
   3   7   3     1739.27     1502.08    192.57 o 
  -6   8   3     7774.32     7722.96    319.28 o 
  -5   8   3       29.25       95.18     50.28 o 
  -4   8   3    16009.18    17094.78    140.13 o 
  -3   8   3        5.85       -0.68     64.87 o 
  -2   8   3    13454.88    13434.00    110.98 o 
  -1   8   3       99.75       71.89    108.09 o 
   0   8   3     8859.44     8836.86    237.15 o 
   1   8   3      549.15      600.52    131.38 o 
   2   8   3     5441.38     5217.13    224.26 o 
  -5   9   3     6095.67     6433.51    360.53 o 
  -4   9   3     3738.73     3915.90    104.72 o 
  -3   9   3     1905.88     1877.98     91.29 o 
  -2   9   3     1735.49     1692.11     68.75 o 
  -1   9   3      516.91      226.61    205.06 o 
   0   9   3       96.52      -70.38    194.88 o 
   1   9   3       69.83      -72.58    212.66 o 
  -4  10   3      464.10      232.47    110.19 o 
  -3  10   3     3239.95     3194.01     87.32 o 
  -2  10   3      176.65      163.20     72.90 o 
  -1  10   3     6979.39     6358.76    303.26 o 
   0  10   3      826.73      757.26    175.15 o 
  -1 -11   4       58.31      -41.98     73.61 o 
   0 -11   4      123.66      212.12     79.53 o 
   1 -11   4     3638.93     3695.22    224.50 o 
   2 -11   4      195.84      152.91     57.72 o 
   3 -11   4     9922.55    10125.65    417.30 o 
   4 -11   4      271.00      286.23     74.66 o 
  -2 -10   4     3043.28     2855.76     75.95 o 
  -1 -10   4     9804.11     9834.70    409.97 o 
   0 -10   4     4988.84     4774.76    190.37 o 
   1 -10   4    10108.25    10320.84    108.31 o 
   2 -10   4     5260.06     5224.72     81.68 o 
   3 -10   4     3435.43     3437.26    124.34 o 
   4 -10   4     3306.26     3100.43     71.97 o 
   5 -10   4     1657.48     1473.10    107.31 o 
  -3  -9   4      171.03       31.44    106.22 o 
  -2  -9   4     8046.08     8242.30    132.59 o 
  -1  -9   4        9.98       12.29     83.47 o 
   0  -9   4     4049.25     4104.53     99.06 o 
   1  -9   4      605.08      605.47     59.25 o 
   2  -9   4        6.96       62.67     57.52 o 
   3  -9   4       24.10        9.85     39.65 o 
   4  -9   4     2826.28     2775.87     60.34 o 
   5  -9   4      141.69       85.55     80.10 o 
  -4  -8   4      493.70      369.69     89.96 o 
  -3  -8   4      156.84      134.12     49.42 o 
  -2  -8   4     7381.39     7266.36    372.41 o 
  -1  -8   4     1112.42     1259.93    169.61 o 
   0  -8   4    16936.72    17091.01    528.56 o 
   1  -8   4      526.76      562.01     61.50 o 
   2  -8   4    20748.10    22111.43   1069.80 o 
   3  -8   4      149.28      154.43     45.43 o 
   4  -8   4    17388.89    17299.25    158.71 o 
   5  -8   4      990.98      911.26     87.13 o 
   6  -8   4     9455.94     7772.49    272.49 o 
  -5  -7   4     4080.09     3593.95    172.00 o 
  -4  -7   4     4566.30     4680.57    185.27 o 
  -3  -7   4     7404.83     7074.07    302.67 o 
  -2  -7   4    11926.36    12203.42   1076.21 o 
  -1  -7   4    11571.13    11910.47     77.05 o 
   0  -7   4     8842.25     8883.40     85.97 o 
   1  -7   4     7954.10     8278.59     75.53 o 
   2  -7   4     3695.68     3828.89     63.52 o 
   3  -7   4     3418.49     3254.24     83.79 o 
   4  -7   4       27.82       27.22     43.42 o 
   5  -7   4      287.29      327.34    102.85 o 
  -5  -6   4     5989.33     5620.65     87.86 o 
  -4  -6   4      105.73      198.30     63.00 o 
  -3  -6   4     4755.12     4721.52    271.09 o 
  -2  -6   4       68.79      113.38     32.87 o 
  -1  -6   4      661.60      644.50     49.78 o 
   0  -6   4      212.84      292.67     48.59 o 
   1  -6   4     5711.41     5670.73    207.94 o 
   2  -6   4       47.00       71.70     39.20 o 
   3  -6   4    15122.03    15240.61    131.73 o 
   4  -6   4      412.84      449.13     63.04 o 
   5  -6   4    20345.26    20089.69    677.51 o 
  -6  -5   4       54.22     -207.89    207.89 o 
  -5  -5   4     2588.49     2417.62    168.15 o 
  -4  -5   4     2375.23     2260.92    218.28 o 
  -3  -5   4    27194.88    27364.44    976.32 o 
  -2  -5   4      504.36      517.03     49.92 o 
  -1  -5   4    37075.55    37203.70    536.64 o 
   0  -5   4     2413.44     2228.95     61.59 o 
   1  -5   4    30230.31    30454.05    134.17 o 
   2  -5   4     1246.70     1281.41    183.62 o 
   3  -5   4    11058.47    11334.13    301.67 o 
   4  -5   4     1412.65     1403.24     72.45 o 
   5  -5   4     7384.70     6927.61    158.25 o 
  -6  -4   4     5696.36     5976.77    197.19 o 
  -5  -4   4     4713.48     4713.07    112.72 o 
  -4  -4   4    12612.83    12482.84    262.91 o 
  -3  -4   4     3973.31     4278.19    203.54 o 
  -2  -4   4    13334.60    12622.34    181.28 o 
  -1  -4   4     7895.25     7483.42    144.90 o 
   0  -4   4     8795.16     8050.57     80.62 o 
   1  -4   4     1059.44     1016.76     43.24 o 
   2  -4   4     1099.64     1126.69     69.59 o 
   3  -4   4        2.41       17.84     64.38 o 
   4  -4   4     1381.18     1382.72     81.19 o 
   5  -4   4     1498.60     1410.75    189.50 o 
   6  -4   4     3538.64     3176.47    252.96 o 
  -6  -3   4     2843.90     2886.11    176.17 o 
  -5  -3   4      647.16      638.91     55.88 o 
  -4  -3   4       26.62       65.69     46.27 o 
  -3  -3   4      735.66      728.21     45.41 o 
  -2  -3   4     6721.92     6266.12     70.14 o 
  -1  -3   4      232.88      204.42     45.86 o 
   0  -3   4    13591.35    13149.12    136.97 o 
   1  -3   4      550.05      501.92     48.73 o 
   2  -3   4    48641.55    50730.25   2322.46 o 
   3  -3   4      382.44      380.08    126.94 o 
   4  -3   4    30753.89    32719.47    580.98 o 
   5  -3   4      492.05      568.47     99.85 o 
   6  -3   4    12536.21    13962.69    284.08 o 
  -7  -2   4      951.17      953.21    209.52 o 
  -6  -2   4     9594.80     9821.90    206.40 o 
  -5  -2   4     1081.69     1023.35     61.35 o 
  -4  -2   4    16921.73    18017.28    700.48 o 
  -3  -2   4     3791.21     3646.21     64.85 o 
  -2  -2   4    49568.68    51689.04    448.84 o 
  -1  -2   4     2301.34     1990.10     56.10 o 
   0  -2   4    17774.69    15885.32    225.25 o 
   1  -2   4    11260.85    11757.83   1464.29 o 
   2  -2   4    11725.51    10972.79    174.80 o 
   3  -2   4     1224.61     1164.67    113.51 o 
   4  -2   4      803.19      888.44    104.38 o 
   5  -2   4      940.90      930.46    100.79 o 
   6  -2   4       60.52      163.00    136.57 o 
  -7  -1   4     7649.69     6422.70    172.56 o 
  -6  -1   4     5018.29     5235.46    185.76 o 
  -5  -1   4     9981.39     9858.32    307.00 o 
  -4  -1   4     1659.27     1757.93     77.31 o 
  -3  -1   4     5095.06     4837.37     76.94 o 
  -2  -1   4      362.73      349.78     50.57 o 
  -1  -1   4     4765.10     4226.64     77.57 o 
   0  -1   4      559.35      343.48     54.74 o 
   1  -1   4     3870.09     3718.11    146.33 o 
   2  -1   4      191.51      243.62     93.35 o 
   3  -1   4    10459.32    11007.76    728.08 o 
   4  -1   4     3319.04     3365.33    113.52 o 
   5  -1   4    10214.38    11223.57    233.00 o 
   6  -1   4     4093.62     4282.53    170.03 o 
  -7   0   4       18.43        9.84    164.50 o 
  -6   0   4      285.11      258.25    124.59 o 
  -5   0   4     4571.96     4332.71    178.13 o 
  -4   0   4      179.23      194.15     60.14 o 
  -3   0   4    29714.58    29384.34   1465.11 o 
  -2   0   4     4362.20     4558.29    306.38 o 
  -1   0   4    41994.54    37773.77    231.31 o 
   0   0   4     5589.96     5334.84    127.42 o 
   1   0   4    43215.51    45136.40    619.71 o 
   2   0   4      476.85      481.94     74.08 o 
   3   0   4    24987.11    26213.82    280.48 o 
   4   0   4      296.72      232.73     96.64 o 
   5   0   4     6571.19     7056.17    203.88 o 
   6   0   4       64.57       26.11    136.51 o 
  -7   1   4    10661.95    10240.93    220.79 o 
  -6   1   4     2448.79     2363.02    133.94 o 
  -5   1   4    11027.52    12206.89    199.09 o 
  -4   1   4     3866.12     3862.46     92.86 o 
  -3   1   4    11952.53    11939.09    132.61 o 
  -2   1   4    16288.28    15638.91    526.79 o 
  -1   1   4    13211.98    12482.13    250.44 o 
   0   1   4     3640.98     3353.48    187.30 o 
   1   1   4     7307.23     7642.60    143.39 o 
   2   1   4     2028.74     1957.35     82.13 o 
   3   1   4       83.86      146.45     98.08 o 
   4   1   4      193.12      273.16     77.99 o 
   5   1   4      765.63      805.41    132.98 o 
   6   1   4      397.54      304.25    168.25 o 
  -7   2   4      792.61      784.09    165.06 o 
  -6   2   4     2649.68     2897.07    140.88 o 
  -5   2   4     1449.88     1482.69     99.56 o 
  -4   2   4      788.45      938.79     94.92 o 
  -3   2   4      108.72      100.58     62.25 o 
  -2   2   4     4223.60     4125.34    122.99 o 
  -1   2   4     3254.94     3296.48    183.32 o 
   0   2   4    15889.26    15665.06    187.00 o 
   1   2   4     1707.97     1574.78     98.34 o 
   2   2   4    18083.53    19608.04    328.52 o 
   3   2   4     3137.78     3360.37     98.33 o 
   4   2   4    16037.54    16966.73    282.86 o 
   5   2   4     2556.05     2742.60    194.88 o 
  -7   3   4       11.87       -9.14    163.74 o 
  -6   3   4    11452.54    11707.13    227.37 o 
  -5   3   4      259.95      252.11     92.27 o 
  -4   3   4    27006.55    27699.85    287.02 o 
  -3   3   4      693.42      774.69     89.59 o 
  -2   3   4    45350.65    47436.01   4270.24 o 
  -1   3   4      543.87      547.60     62.84 o 
   0   3   4    26353.97    26016.54    275.33 o 
   1   3   4     1226.98     1338.69     93.46 o 
   2   3   4     5128.45     5554.08    272.00 o 
   3   3   4      253.25      245.55     78.67 o 
   4   3   4     2367.05     2956.21    325.69 o 
   5   3   4      243.47      220.15    183.26 o 
  -7   4   4     5237.91     5278.36    229.58 o 
  -6   4   4     7462.18     7844.43    304.08 o 
  -5   4   4     5740.23     5940.28    348.38 o 
  -4   4   4     2809.13     3099.20    134.54 o 
  -3   4   4     5302.37     5628.11    519.20 o 
  -2   4   4     2292.91     2296.55     76.38 o 
  -1   4   4     1356.54     1288.61    112.23 o 
   0   4   4       59.96       51.67     87.72 o 
   1   4   4       31.52      141.21     81.39 o 
   2   4   4       30.93       71.27     67.09 o 
   3   4   4     2502.77     2766.23    288.39 o 
   4   4   4     3378.79     3611.00    197.51 o 
   5   4   4     3329.36     2952.47    243.98 o 
  -7   5   4      195.85      228.46    237.30 o 
  -6   5   4       83.51      109.75     68.66 o 
  -5   5   4     2034.88     1989.10    130.97 o 
  -4   5   4       11.40       65.89     51.73 o 
  -3   5   4    10558.83    11296.68     94.47 o 
  -2   5   4     1759.02     1887.38     73.60 o 
  -1   5   4    23311.04    24008.80   1073.21 o 
   0   5   4     6493.13     7020.99    138.60 o 
   1   5   4    16216.77    18359.57    168.27 o 
   2   5   4     1185.91     1298.46    101.30 o 
   3   5   4    10789.28    12859.92    877.09 o 
   4   5   4      938.50      734.37    135.44 o 
  -6   6   4      327.90      295.70     67.99 o 
  -5   6   4    17990.70    19787.67    352.27 o 
  -4   6   4      157.66      171.22     48.86 o 
  -3   6   4    16375.94    17646.88    336.35 o 
  -2   6   4     1241.21     1242.82     91.54 o 
  -1   6   4     8853.44     9088.65    156.24 o 
   0   6   4     1030.83     1025.75    107.62 o 
   1   6   4     2318.44     2324.74     95.63 o 
   2   6   4       98.03      145.39    123.28 o 
   3   6   4        7.20       16.15    126.36 o 
  -6   7   4     4092.42     3860.43    553.91 o 
  -5   7   4     1314.78     1395.50     80.55 o 
  -4   7   4      421.56      445.84     36.94 o 
  -3   7   4       60.94       83.47     43.77 o 
  -2   7   4       51.06      -27.80     43.76 o 
  -1   7   4      850.36      796.76    108.98 o 
   0   7   4     3034.95     2809.83    102.79 o 
   1   7   4     1660.88     1878.46    132.38 o 
   2   7   4     3933.14     4374.59    159.70 o 
   3   7   4     2645.38     2833.12    239.50 o 
  -6   8   4     5491.26     5163.22    494.14 o 
  -5   8   4      277.37      271.12     98.21 o 
  -4   8   4    12365.20    13268.88    641.55 o 
  -3   8   4      621.93      760.94     78.74 o 
  -2   8   4    14115.67    15032.95    422.32 o 
  -1   8   4     1403.95     1346.66    138.98 o 
   0   8   4    12971.03    13647.68    260.44 o 
   1   8   4     1184.63     1271.72    141.93 o 
   2   8   4     3888.63     3455.93    196.17 o 
  -5   9   4      781.37      821.55    108.06 o 
  -4   9   4     4066.42     4289.22    189.35 o 
  -3   9   4      563.83      539.00     62.90 o 
  -2   9   4     1599.36     1471.75     67.68 o 
  -1   9   4     1271.05     1222.05    220.39 o 
   0   9   4      306.68      387.15    201.49 o 
   1   9   4       81.56       -8.26    241.34 o 
  -4  10   4      521.12      180.36     81.88 o 
  -3  10   4     2479.58     2244.37     90.07 o 
  -2  10   4     1824.77     1450.64    113.48 o 
  -1  10   4     4426.23     3699.87    306.05 o 
  -1 -11   5       12.47     -102.03    102.03 o 
   0 -11   5       78.72       83.29     64.50 o 
   1 -11   5     3518.42     3430.62     88.70 o 
   2 -11   5      958.83      789.04     64.18 o 
   3 -11   5     6226.18     6208.35     80.75 o 
   4 -11   5      157.31      158.50     59.24 o 
  -2 -10   5      973.66      738.21     86.41 o 
  -1 -10   5    12469.69    12357.63    424.45 o 
   0 -10   5     1646.64     1697.93     76.95 o 
   1 -10   5    20366.53    21784.96    135.30 o 
   2 -10   5      447.27      473.08     76.81 o 
   3 -10   5    10038.00    10375.38    140.48 o 
   4 -10   5       67.86       34.74     48.06 o 
  -3  -9   5     3737.63     3299.44     82.99 o 
  -2  -9   5     2948.34     2829.83    128.08 o 
  -1  -9   5      692.00      750.99     82.81 o 
   0  -9   5     1540.03     1565.70     58.52 o 
   1  -9   5      341.58      352.93     57.80 o 
   2  -9   5      843.83      767.20     74.27 o 
   3  -9   5       30.42       25.72     55.50 o 
   4  -9   5      504.23      519.12     48.47 o 
   5  -9   5      521.05      493.33     72.13 o 
  -4  -8   5       43.96       83.13     72.07 o 
  -3  -8   5       53.60      -38.70     67.29 o 
  -2  -8   5     3015.74     2966.23    223.17 o 
  -1  -8   5       15.98       20.63     58.58 o 
   0  -8   5    12575.95    12711.93    516.63 o 
   1  -8   5      587.85      620.95     50.35 o 
   2  -8   5    23735.88    24512.00    485.07 o 
   3  -8   5     1957.81     2019.80     74.35 o 
   4  -8   5    15653.27    15883.02    234.14 o 
   5  -8   5       23.18       28.22     62.33 o 
   6  -8   5     9696.07     8275.31    275.99 o 
  -5  -7   5     1687.02     1533.88    183.45 o 
  -4  -7   5    14187.84    13448.78    928.70 o 
  -3  -7   5     1036.89      985.11     94.04 o 
  -2  -7   5    21623.92    21714.92    467.11 o 
  -1  -7   5     2142.92     2180.76     47.24 o 
   0  -7   5    12702.66    12943.39     81.06 o 
   1  -7   5     1909.56     1939.79     55.57 o 
   2  -7   5     8635.73     8846.18     74.72 o 
   3  -7   5      987.60      930.93     53.26 o 
   4  -7   5      907.49      805.73     53.23 o 
   5  -7   5        4.02      -19.45     58.70 o 
  -5  -6   5     5811.00     5513.48     92.16 o 
  -4  -6   5     1231.24     1252.09    124.88 o 
  -3  -6   5     3688.74     3516.86    190.67 o 
  -2  -6   5      375.75      379.06     47.46 o 
  -1  -6   5        7.95       27.08     37.99 o 
   0  -6   5     1474.58     1379.45     45.96 o 
   1  -6   5     2929.55     2739.74     48.01 o 
   2  -6   5      204.56      267.60     67.37 o 
   3  -6   5     5146.51     5332.18    158.75 o 
   4  -6   5     2671.42     2544.10    107.65 o 
   5  -6   5     9440.10     9373.21    151.24 o 
  -6  -5   5       24.35       53.42     77.16 o 
  -5  -5   5     2617.94     2713.53    180.34 o 
  -4  -5   5       34.88       56.90     39.36 o 
  -3  -5   5    15792.97    15969.74     88.02 o 
  -2  -5   5       58.47       54.28     47.87 o 
  -1  -5   5    27610.68    28034.04    355.88 o 
   0  -5   5       35.12        6.16     28.45 o 
   1  -5   5    38783.44    39441.00    644.92 o 
   2  -5   5      106.15      107.48     52.22 o 
   3  -5   5    24984.27    26868.80   1441.42 o 
   4  -5   5     1344.26     1338.45     70.20 o 
   5  -5   5     6661.02     6184.29    589.84 o 
  -6  -4   5     3527.28     3299.47    147.90 o 
  -5  -4   5    16293.45    17143.33    931.04 o 
  -4  -4   5     2059.58     2098.55     49.02 o 
  -3  -4   5    14601.16    15231.02     97.16 o 
  -2  -4   5     1342.30     1351.06     58.59 o 
  -1  -4   5     5146.30     5001.30     65.91 o 
   0  -4   5     2634.42     2308.56    110.56 o 
   1  -4   5     1814.86     1663.93     47.16 o 
   2  -4   5     1548.26     1551.30    183.34 o 
   3  -4   5      267.38      321.51     69.33 o 
   4  -4   5      106.37       78.74     62.31 o 
   5  -4   5     1543.18     1542.23    215.09 o 
   6  -4   5     1482.63      951.14    251.47 o 
  -6  -3   5     2652.52     2460.36     83.32 o 
  -5  -3   5       72.41       72.32     44.46 o 
  -4  -3   5      945.89      971.63     45.69 o 
  -3  -3   5       38.93       20.13     42.23 o 
  -2  -3   5     1405.42     1327.32     79.52 o 
  -1  -3   5     3462.28     3511.08    118.94 o 
   0  -3   5    27071.96    27149.50    138.94 o 
   1  -3   5     2693.84     2446.93    293.64 o 
   2  -3   5    29930.96    30439.77   2703.20 o 
   3  -3   5     5806.50     6051.92    572.45 o 
   4  -3   5    16723.55    16182.09    402.67 o 
   5  -3   5     3541.46     3835.28    212.81 o 
   6  -3   5     7048.49     6017.78    211.27 o 
  -7  -2   5      441.02      284.52    148.21 o 
  -6  -2   5    15209.00    15433.06    144.68 o 
  -5  -2   5      153.64      100.08     48.48 o 
  -4  -2   5    22734.34    24768.16    354.34 o 
  -3  -2   5      365.87      413.81     38.15 o 
  -2  -2   5    50734.32    54108.35   1221.71 o 
  -1  -2   5      314.12      267.87     47.86 o 
   0  -2   5    44014.05    45394.75    580.29 o 
   1  -2   5     1190.27     1182.42     75.97 o 
   2  -2   5    15141.10    14813.94    561.34 o 
   3  -2   5      674.72      734.05    112.23 o 
   4  -2   5     2847.49     2945.45    115.21 o 
   5  -2   5        0.06      -25.37    103.91 o 
   6  -2   5       39.26       21.29    202.01 o 
  -7  -1   5     2419.05     2227.99    183.09 o 
  -6  -1   5     9268.58     9354.27    679.09 o 
  -5  -1   5     6459.71     6307.83     92.60 o 
  -4  -1   5     4208.11     4473.83     79.70 o 
  -3  -1   5     1373.81     1422.77     55.12 o 
  -2  -1   5      545.85      421.80     45.03 o 
  -1  -1   5      504.56      550.18     49.03 o 
   0  -1   5      231.17      127.74     49.44 o 
   1  -1   5       43.28       20.92    106.11 o 
   2  -1   5     4117.62     3721.42    114.72 o 
   3  -1   5     1264.64     1340.83     83.29 o 
   4  -1   5     4558.63     4525.50    251.01 o 
   5  -1   5     3022.93     3466.12    217.48 o 
   6  -1   5     4259.20     4209.48    227.38 o 
  -7   0   5        7.55      -68.06    116.47 o 
  -6   0   5        5.73       32.84     61.68 o 
  -5   0   5      820.56      820.56     70.86 o 
  -4   0   5     1034.91     1088.77     67.93 o 
  -3   0   5    11247.50    10498.29    592.66 o 
  -2   0   5       63.90       52.97     43.44 o 
  -1   0   5    43349.64    41833.08    921.73 o 
   0   0   5    15713.04    14887.57    337.28 o 
   1   0   5    46058.95    43631.46    300.51 o 
   2   0   5     5144.99     5164.12    122.13 o 
   3   0   5    21295.18    22620.91    220.43 o 
   4   0   5     2919.15     3352.51     98.68 o 
   5   0   5     5117.63     5715.44    422.49 o 
   6   0   5      575.87      617.43    244.84 o 
  -7   1   5    12311.91    12397.10    226.41 o 
  -6   1   5      706.65      688.14     90.11 o 
  -5   1   5    29419.56    31244.01    251.28 o 
  -4   1   5      307.26      298.84     65.27 o 
  -3   1   5    31375.23    29692.38   1689.08 o 
  -2   1   5      954.97      921.33     68.74 o 
  -1   1   5    25024.44    24320.56    528.24 o 
   0   1   5       13.03       58.60    132.50 o 
   1   1   5     2493.93     2292.35     98.29 o 
   2   1   5     1591.35     1724.57    113.74 o 
   3   1   5       19.68       53.47     97.35 o 
   4   1   5      129.21      116.00     76.73 o 
   5   1   5      808.78     1078.13    149.50 o 
  -7   2   5     1803.68     1655.12    172.20 o 
  -6   2   5     2819.42     2984.08    149.51 o 
  -5   2   5      529.86      526.84     75.19 o 
  -4   2   5     3709.30     3769.52    125.05 o 
  -3   2   5       24.02       42.01     77.27 o 
  -2   2   5     1252.43     1096.86     73.75 o 
  -1   2   5     4124.89     3935.62     90.45 o 
   0   2   5     3750.16     3159.03    244.88 o 
   1   2   5     4643.69     5143.54    125.20 o 
   2   2   5     5331.59     5779.33    115.20 o 
   3   2   5     6840.32     7646.18    116.52 o 
   4   2   5     7665.64     8518.67    592.26 o 
   5   2   5     5077.78     5224.09    173.14 o 
  -7   3   5        6.38        6.83    161.99 o 
  -6   3   5     8923.50     9827.61    281.42 o 
  -5   3   5      756.44      765.85    103.79 o 
  -4   3   5    23583.86    24422.26    238.66 o 
  -3   3   5     4022.21     4173.50    132.98 o 
  -2   3   5    28205.55    30535.64    982.81 o 
  -1   3   5     2093.42     2137.66     69.41 o 
   0   3   5    26383.60    28547.19   1163.00 o 
   1   3   5     4605.71     4940.26    131.59 o 
   2   3   5    11671.28    12170.02    131.73 o 
   3   3   5      891.23      965.21     84.12 o 
   4   3   5     3304.25     3498.91    119.28 o 
   5   3   5      100.39      181.29    162.75 o 
  -7   4   5     1037.67      862.24    182.16 o 
  -6   4   5    11971.42    12737.05    716.15 o 
  -5   4   5      433.20      466.55    101.43 o 
  -4   4   5    11937.40    11579.47   1014.09 o 
  -3   4   5       37.03       61.32     80.04 o 
  -2   4   5     3219.12     3494.54     90.40 o 
  -1   4   5      294.57      348.53     83.29 o 
   0   4   5       16.65       60.47    111.48 o 
   1   4   5      611.17      717.85     88.95 o 
   2   4   5     1667.78     1890.03    105.22 o 
   3   4   5       11.24       44.86     86.20 o 
   4   4   5     2924.97     2609.58    151.67 o 
  -7   5   5      272.70      294.06    279.59 o 
  -6   5   5        5.36        1.55     64.52 o 
  -5   5   5       71.84       64.77     44.53 o 
  -4   5   5     1198.08     1396.89    113.65 o 
  -3   5   5     1406.12     1456.65     79.80 o 
  -2   5   5     1738.89     1935.99     60.89 o 
  -1   5   5    12188.49    12213.83    781.55 o 
   0   5   5     6016.89     6088.46    136.81 o 
   1   5   5    13687.84    14679.77    531.88 o 
   2   5   5     6313.81     6750.45    115.80 o 
   3   5   5     7320.43     8468.55    306.50 o 
   4   5   5     4249.54     4336.49    249.73 o 
  -6   6   5      260.70      202.09     65.17 o 
  -5   6   5    18682.90    21106.49    616.67 o 
  -4   6   5     2521.84     2697.55     60.83 o 
  -3   6   5    17787.63    19185.80    559.60 o 
  -2   6   5      844.83     1001.16     49.09 o 
  -1   6   5     6050.07     5729.23    457.48 o 
   0   6   5       85.94       82.65    101.70 o 
   1   6   5     3100.38     2973.84    100.52 o 
   2   6   5      145.40      106.91    129.57 o 
   3   6   5      135.32      194.07    210.35 o 
  -6   7   5     1328.37     1291.15     89.56 o 
  -5   7   5      878.33      886.89     69.96 o 
  -4   7   5       55.16      -17.15     48.29 o 
  -3   7   5       67.44       60.70     45.18 o 
  -2   7   5       67.05       21.30     43.59 o 
  -1   7   5      774.47      691.44    172.82 o 
   0   7   5      631.08      600.35     94.68 o 
   1   7   5     3770.29     4226.32    163.52 o 
   2   7   5      131.50      186.62    141.03 o 
  -5   8   5     1335.08     1470.51    119.89 o 
  -4   8   5     6980.67     7514.12    113.74 o 
  -3   8   5     2794.36     2994.48     80.65 o 
  -2   8   5     7658.03     8224.78    226.03 o 
  -1   8   5     3846.24     3909.30    706.64 o 
   0   8   5    12061.54    12032.21    815.49 o 
   1   8   5     3783.75     4214.27    224.38 o 
  -4   9   5     6490.65     6998.08    335.00 o 
  -3   9   5       87.54       51.77    101.92 o 
  -2   9   5     1835.08     1831.28     95.91 o 
  -1   9   5        5.41      185.72    225.17 o 
   0   9   5        4.35      -57.17    255.85 o 
  -1 -11   6      468.97      423.94    183.96 o 
   0 -11   6      120.61       80.08     64.10 o 
   1 -11   6     1283.02     1112.57    126.83 o 
   2 -11   6     1226.81     1164.49     75.51 o 
   3 -11   6     3835.08     3861.38     74.02 o 
  -2 -10   6      203.00      181.57     59.99 o 
  -1 -10   6    14022.58    13436.72    521.79 o 
   0 -10   6      519.18      571.97     70.29 o 
   1 -10   6    17456.94    18041.26    127.74 o 
   2 -10   6      117.50      112.70     55.47 o 
   3 -10   6    11208.15    10926.74    178.20 o 
   4 -10   6      311.57      245.51     58.14 o 
  -3  -9   6     8006.14     8081.87    139.09 o 
  -2  -9   6     1895.87     1782.89    214.74 o 
  -1  -9   6     5868.62     5749.35     58.13 o 
   0  -9   6      177.47      173.11     54.11 o 
   1  -9   6      591.92      581.30     34.47 o 
   2  -9   6      467.34      457.01     46.47 o 
   3  -9   6     1218.78     1241.02     83.86 o 
   4  -9   6      114.75      149.53     57.38 o 
   5  -9   6     1997.15     1822.30     92.54 o 
  -4  -8   6       10.70       38.75     77.91 o 
  -3  -8   6      410.83      389.53    123.63 o 
  -2  -8   6     1302.05     1221.14     40.90 o 
  -1  -8   6     2374.72     2340.04     52.59 o 
   0  -8   6     3277.48     3329.62     50.62 o 
   1  -8   6      973.23      974.08     64.76 o 
   2  -8   6    19135.87    19614.08    648.89 o 
   3  -8   6     5327.60     5007.54    250.76 o 
   4  -8   6    16667.97    17622.49    359.81 o 
   5  -8   6     2944.07     2685.62     82.04 o 
  -5  -7   6       66.65      -30.96     95.74 o 
  -4  -7   6    15081.14    14687.67    384.34 o 
  -3  -7   6        2.36      -16.77     36.28 o 
  -2  -7   6    31374.87    31867.17    713.29 o 
  -1  -7   6      608.52      674.45     49.70 o 
   0  -7   6    17033.80    17617.69    338.72 o 
   1  -7   6       51.67       55.97     39.73 o 
   2  -7   6     7467.57     7891.26   1029.27 o 
   3  -7   6       15.55       28.15     46.86 o 
   4  -7   6     1943.54     1928.41    100.44 o 
   5  -7   6       18.43       61.26     61.58 o 
  -5  -6   6      844.06      759.55     65.66 o 
  -4  -6   6     2374.93     2344.44     62.34 o 
  -3  -6   6     1677.04     1699.06     93.62 o 
  -2  -6   6      823.14      790.46     49.77 o 
  -1  -6   6      685.06      675.85     42.26 o 
   0  -6   6        2.62       10.18     40.13 o 
   1  -6   6      639.45      625.88     38.71 o 
   2  -6   6     3651.00     3898.57    229.34 o 
   3  -6   6     2102.47     2240.85    131.64 o 
   4  -6   6     9278.58     9427.57    415.81 o 
   5  -6   6     2210.55     2144.13     93.00 o 
  -6  -5   6        5.28       52.12     57.92 o 
  -5  -5   6     1230.66     1211.68     98.85 o 
  -4  -5   6      651.98      620.93     51.51 o 
  -3  -5   6    10983.81    11284.33     88.20 o 
  -2  -5   6     2569.61     2551.40     87.31 o 
  -1  -5   6    19119.89    20486.58    198.30 o 
   0  -5   6     5845.33     5689.16     65.84 o 
   1  -5   6    22510.23    24630.27    651.85 o 
   2  -5   6     4136.96     4248.82    455.81 o 
   3  -5   6    30233.92    32978.49   2514.41 o 
   4  -5   6     5151.62     5351.09    394.37 o 
   5  -5   6     6220.88     6544.64    126.23 o 
  -6  -4   6      118.79       43.15     63.06 o 
  -5  -4   6    14284.12    14413.76    317.82 o 
  -4  -4   6       43.74       57.62     45.12 o 
  -3  -4   6    24592.55    26599.66    515.00 o 
  -2  -4   6      572.39      595.68     44.55 o 
  -1  -4   6    18698.92    17865.39    254.48 o 
   0  -4   6      100.37       98.71     34.92 o 
   1  -4   6     2715.58     2720.68     57.19 o 
   2  -4   6        0.36       -5.50     65.07 o 
   3  -4   6      505.75      533.05     65.46 o 
   4  -4   6      351.88      349.56     78.99 o 
   5  -4   6     1328.29     1306.52     97.50 o 
  -6  -3   6      554.61      471.75     72.54 o 
  -5  -3   6      234.58      226.27     39.29 o 
  -4  -3   6       23.72       87.66     47.87 o 
  -3  -3   6      450.50      469.40     53.50 o 
  -2  -3   6       73.30      131.95     41.64 o 
  -1  -3   6     5203.30     4931.93     81.18 o 
   0  -3   6     6641.78     6553.15     71.70 o 
   1  -3   6     6387.32     6444.24    462.64 o 
   2  -3   6     7993.40     8126.17   1297.95 o 
   3  -3   6    11579.55    12733.15    898.01 o 
   4  -3   6     8173.94     7735.94    312.18 o 
   5  -3   6     9581.88     9421.38    167.99 o 
   6  -3   6     3650.69     2488.55    217.88 o 
  -7  -2   6       86.36      167.47    115.00 o 
  -6  -2   6     6634.27     6535.87     97.65 o 
  -5  -2   6      543.91      545.30     52.10 o 
  -4  -2   6    21699.33    23628.17    395.39 o 
  -3  -2   6      435.63      501.71     67.58 o 
  -2  -2   6    43785.51    45995.26    172.83 o 
  -1  -2   6     9769.10     9202.52     81.66 o 
   0  -2   6    30301.21    30831.55   1006.21 o 
   1  -2   6     5803.56     5505.04     91.67 o 
   2  -2   6     8753.23     8524.74    176.86 o 
   3  -2   6     1713.97     1687.74     92.54 o 
   4  -2   6     5280.35     4982.38    128.07 o 
   5  -2   6      102.56      185.00    125.58 o 
   6  -2   6        2.03       -7.08    180.64 o 
  -7  -1   6       81.74       21.81    102.87 o 
  -6  -1   6    13220.99    13077.03    509.83 o 
  -5  -1   6      472.26      437.30     56.21 o 
  -4  -1   6     6782.12     7200.34    161.76 o 
  -3  -1   6      799.50      700.89     43.85 o 
  -2  -1   6     7038.07     6630.45    288.33 o 
  -1  -1   6        2.14       46.43     45.14 o 
   0  -1   6       20.68       49.19     53.84 o 
   1  -1   6       13.60       12.90     49.60 o 
   2  -1   6     3757.63     3533.09    145.85 o 
   3  -1   6      404.18      512.29    109.24 o 
   4  -1   6     6966.74     7256.34    135.88 o 
   5  -1   6       78.38      111.27     99.29 o 
   6  -1   6     5564.23     4518.12    213.16 o 
  -7   0   6      176.02       44.72    164.71 o 
  -6   0   6       40.45       22.41     65.48 o 
  -5   0   6     1112.56     1079.49    103.03 o 
  -4   0   6     3488.94     3828.79    133.88 o 
  -3   0   6     6394.78     6109.72    281.85 o 
  -2   0   6     9201.41     8161.95    425.12 o 
  -1   0   6     8305.83     7675.34     85.02 o 
   0   0   6    16450.79    15316.52    408.56 o 
   1   0   6    15815.43    13325.82    279.26 o 
   2   0   6     5817.52     6246.63    144.55 o 
   3   0   6    12313.18    13010.46    145.92 o 
   4   0   6     5928.72     6066.42    400.62 o 
   5   0   6     4503.01     4303.89    148.30 o 
  -7   1   6     9147.95     8146.53    215.50 o 
  -6   1   6       82.19      121.48     96.37 o 
  -5   1   6    28416.14    30943.45    180.64 o 
  -4   1   6     1336.98     1395.07     72.89 o 
  -3   1   6    33534.97    30964.01    170.19 o 
  -2   1   6     1311.07     1217.04     77.59 o 
  -1   1   6    18021.01    16182.87    475.95 o 
   0   1   6     4203.32     3603.61     91.09 o 
   1   1   6     2174.88     1973.25    117.53 o 
   2   1   6       44.85      -46.16    108.62 o 
   3   1   6        7.13      -56.26     80.91 o 
   4   1   6        4.42      -52.20     86.22 o 
   5   1   6      617.57      481.59    134.78 o 
  -7   2   6     6606.67     7042.09    205.68 o 
  -6   2   6       89.05       73.39     79.97 o 
  -5   2   6     1139.64     1215.12     82.96 o 
  -4   2   6      372.83      414.62     98.24 o 
  -3   2   6      562.74      520.25     98.53 o 
  -2   2   6       64.95        7.40     72.21 o 
  -1   2   6     3255.38     3185.02     82.36 o 
   0   2   6      890.09      865.12    150.22 o 
   1   2   6     6382.30     7209.84    197.86 o 
   2   2   6     1354.50     1431.96    150.97 o 
   3   2   6    10037.27    10435.00    127.65 o 
   4   2   6     2406.99     2486.89    241.92 o 
   5   2   6     8921.43     9870.51    169.30 o 
  -7   3   6      747.28      570.67    170.07 o 
  -6   3   6     2428.85     2453.81    106.86 o 
  -5   3   6     2555.15     2607.58    108.92 o 
  -4   3   6    15208.94    15447.95    182.55 o 
  -3   3   6     8977.63     8854.79    369.97 o 
  -2   3   6    13245.81    13556.09    133.42 o 
  -1   3   6     8607.13     9270.05    282.93 o 
   0   3   6    18046.66    19041.86   1760.44 o 
   1   3   6     6221.34     6823.07    184.06 o 
   2   3   6     8332.05     8900.87    167.77 o 
   3   3   6     2241.57     2183.72    228.91 o 
   4   3   6     2262.31     2497.30    139.73 o 
  -7   4   6      722.36      749.14     94.77 o 
  -6   4   6    13606.29    14531.80   1075.26 o 
  -5   4   6      493.21      494.01     95.17 o 
  -4   4   6    13313.22    13105.97    576.56 o 
  -3   4   6      139.39      221.34     82.24 o 
  -2   4   6     3256.35     3593.50    186.70 o 
  -1   4   6       22.08       63.41     49.21 o 
   0   4   6      206.18      109.31    118.77 o 
   1   4   6        0.09      102.70     85.52 o 
   2   4   6     3117.19     3271.60    115.74 o 
   3   4   6      104.06      106.51    106.60 o 
   4   4   6     2970.49     3207.39    393.05 o 
  -7   5   6      111.56       98.69     81.88 o 
  -6   5   6      121.70      119.54     65.18 o 
  -5   5   6      100.91      117.29     62.71 o 
  -4   5   6     4056.04     4255.93    333.26 o 
  -3   5   6       30.37      110.92     77.36 o 
  -2   5   6     7378.83     7690.15    194.37 o 
  -1   5   6     2547.21     2693.40     72.44 o 
   0   5   6     7804.64     8510.01    365.45 o 
   1   5   6     2809.26     2991.73    256.92 o 
   2   5   6     8796.22     9814.80    242.44 o 
   3   5   6     2386.50     2262.34    320.30 o 
  -6   6   6     1784.94     1763.54    151.81 o 
  -5   6   6     9289.74     9604.96    613.99 o 
  -4   6   6     3281.77     3389.15    209.76 o 
  -3   6   6    18642.98    20258.77    439.07 o 
  -2   6   6     4950.78     5275.80    162.73 o 
  -1   6   6     8811.56     9427.77    348.81 o 
   0   6   6     3208.17     3196.66    107.05 o 
   1   6   6     2649.92     3064.43    218.38 o 
   2   6   6      811.91      836.94    140.74 o 
  -6   7   6       88.84      122.40     82.68 o 
  -5   7   6     1080.03      975.67     81.29 o 
  -4   7   6       12.34       91.73     59.94 o 
  -3   7   6       41.82       58.04     40.98 o 
  -2   7   6      495.10      583.44     47.21 o 
  -1   7   6     1007.14     1057.90     45.06 o 
   0   7   6       45.25       -5.32    135.28 o 
   1   7   6     3508.24     3506.88    249.22 o 
   2   7   6       90.75      119.12    139.19 o 
  -5   8   6     1881.50     1886.15    134.38 o 
  -4   8   6     2815.58     2959.24     72.45 o 
  -3   8   6     7254.26     7411.46    130.29 o 
  -2   8   6     2347.20     2263.06     58.21 o 
  -1   8   6     7722.00     7801.84    262.51 o 
   0   8   6     3601.62     3472.62    327.28 o 
   1   8   6     4168.81     3178.72    101.78 o 
  -4   9   6     6182.76     6560.46    472.44 o 
  -3   9   6     1089.96     1115.44     67.66 o 
  -2   9   6     3090.47     3196.06     71.20 o 
  -1   9   6      774.74      548.20     80.84 o 
  -1 -11   7       36.28       71.04     64.57 o 
   0 -11   7     1383.91     1225.17    161.93 o 
   1 -11   7       14.25       74.98     85.87 o 
   2 -11   7     2299.20     2349.58    163.96 o 
   3 -11   7      577.54      463.95     62.62 o 
  -2 -10   7     1075.67      869.35     68.31 o 
  -1 -10   7     9446.16     9053.56    882.77 o 
   0 -10   7     2260.04     2261.05     67.38 o 
   1 -10   7    16478.02    16054.65    132.17 o 
   2 -10   7     3102.75     3298.68    106.77 o 
   3 -10   7     9551.09     9202.15    705.31 o 
   4 -10   7     2474.40     2237.87    125.10 o 
  -3  -9   7    10135.79     9048.99     94.24 o 
  -2  -9   7       16.98        5.25     43.91 o 
  -1  -9   7     4793.75     4684.89     66.72 o 
   0  -9   7       46.32       86.54     53.78 o 
   1  -9   7     1462.18     1403.44     49.10 o 
   2  -9   7       35.81      101.96     39.21 o 
   3  -9   7      172.98      202.51     58.08 o 
   4  -9   7      135.46      154.78     81.27 o 
   5  -9   7     3134.71     2683.58    298.45 o 
  -4  -8   7      108.87      108.78     85.17 o 
  -3  -8   7       60.66       50.35     43.34 o 
  -2  -8   7      739.75      692.03     47.25 o 
  -1  -8   7     5054.55     5013.73    104.51 o 
   0  -8   7     1793.14     1681.91    101.57 o 
   1  -8   7     6895.77     7165.70    293.98 o 
   2  -8   7     4724.91     4788.51    272.66 o 
   3  -8   7     7905.85     8310.75   1528.85 o 
   4  -8   7     4800.43     4985.47    336.48 o 
   5  -8   7     5267.01     4821.30    366.24 o 
  -5  -7   7     1893.78     1676.88    129.94 o 
  -4  -7   7     8950.58     8678.40     75.92 o 
  -3  -7   7     1106.28     1133.21     78.96 o 
  -2  -7   7    19432.36    19179.79    183.43 o 
  -1  -7   7     1818.27     1909.62     45.67 o 
   0  -7   7    26840.05    28651.84    173.81 o 
   1  -7   7     2380.09     2272.77     64.76 o 
   2  -7   7    12769.27    13257.60   1467.14 o 
   3  -7   7     3072.84     3327.87    701.68 o 
   4  -7   7     1068.62     1099.31     81.15 o 
   5  -7   7      304.41      247.88     93.24 o 
  -5  -6   7       33.43       21.38     72.70 o 
  -4  -6   7     8015.62     8136.06     73.52 o 
  -3  -6   7        2.56       27.97     35.05 o 
  -2  -6   7       89.10      136.45     47.42 o 
  -1  -6   7        1.17        5.10     49.45 o 
   0  -6   7      776.69      770.50     44.29 o 
   1  -6   7      369.14      308.79     42.64 o 
   2  -6   7     4568.01     5049.43    373.45 o 
   3  -6   7        4.50      -36.87     75.61 o 
   4  -6   7     6695.94     6827.16    832.82 o 
   5  -6   7      173.33      223.22     74.85 o 
  -6  -5   7      570.44      461.87     80.03 o 
  -5  -5   7       95.75      141.32     55.10 o 
  -4  -5   7     2934.82     2913.49     70.19 o 
  -3  -5   7     2109.55     2075.85     80.46 o 
  -2  -5   7     3173.90     3353.93     78.76 o 
  -1  -5   7    21657.31    24016.26    113.15 o 
   0  -5   7    18808.77    20175.15    140.81 o 
   1  -5   7    10452.95    11169.24    246.28 o 
   2  -5   7    13037.07    14703.15   1452.53 o 
   3  -5   7    11285.14    11780.56   1774.14 o 
   4  -5   7     6088.44     6774.93    476.70 o 
   5  -5   7     3234.51     3252.66    168.54 o 
  -6  -4   7      343.53      316.75     91.45 o 
  -5  -4   7    17324.18    17291.04    789.17 o 
  -4  -4   7     3466.32     3395.39    150.21 o 
  -3  -4   7    21043.92    23614.77    568.99 o 
  -2  -4   7     1343.49     1458.78     71.10 o 
  -1  -4   7    18592.87    19088.70    102.64 o 
   0  -4   7      986.90      983.10     40.74 o 
   1  -4   7     7092.43     7293.60    865.49 o 
   2  -4   7      619.92      602.95    131.46 o 
   3  -4   7       61.39       41.73     68.44 o 
   4  -4   7        1.75      -53.77     58.07 o 
   5  -4   7     2950.99     3357.55    293.05 o 
   6  -4   7      224.81      347.72    211.25 o 
  -6  -3   7      341.93      320.20     60.94 o 
  -5  -3   7     1731.70     1677.55     88.81 o 
  -4  -3   7       82.50       43.42     39.95 o 
  -3  -3   7        0.81      -28.45     51.70 o 
  -2  -3   7       53.61       61.51     46.81 o 
  -1  -3   7    14318.16    14204.89    126.90 o 
   0  -3   7      118.30      114.00     41.74 o 
   1  -3   7    12551.99    12590.70    123.89 o 
   2  -3   7       24.66       11.82     53.91 o 
   3  -3   7     9914.13    10211.65   1194.13 o 
   4  -3   7     2391.69     2477.85    219.65 o 
   5  -3   7     8828.18     9332.76    527.98 o 
  -7  -2   7     1170.78      986.37     91.71 o 
  -6  -2   7     2970.89     2768.54     96.01 o 
  -5  -2   7     6096.32     6094.33    118.71 o 
  -4  -2   7     8106.61     8715.95    104.17 o 
  -3  -2   7     9553.60    10331.21    243.92 o 
  -2  -2   7    20185.24    19719.07    142.29 o 
  -1  -2   7    11922.86    11364.54    181.79 o 
   0  -2   7    32674.86    32620.86    886.54 o 
   1  -2   7    15077.24    14405.73    675.72 o 
   2  -2   7     5683.83     5411.96    532.26 o 
   3  -2   7     5370.52     5243.01    105.72 o 
   4  -2   7     3256.54     2848.83    116.42 o 
   5  -2   7      755.65      809.60    117.40 o 
  -7  -1   7       72.26       31.68     97.33 o 
  -6  -1   7    18955.27    19666.73    756.71 o 
  -5  -1   7      762.11      762.72     58.83 o 
  -4  -1   7    13667.64    14919.83    839.61 o 
  -3  -1   7     3807.88     3927.28    112.42 o 
  -2  -1   7     3574.74     3461.56     81.67 o 
  -1  -1   7      151.79      101.20     56.00 o 
   0  -1   7       19.06       28.72     58.90 o 
   1  -1   7     1318.86     1216.53     63.73 o 
   2  -1   7     1545.92     1494.30     68.07 o 
   3  -1   7        2.62      -91.50     91.50 o 
   4  -1   7     6582.36     6723.87    274.37 o 
   5  -1   7      498.45      398.87    109.07 o 
  -7   0   7       17.23       13.28    109.52 o 
  -6   0   7      246.10      271.78     68.81 o 
  -5   0   7        9.27       11.58     41.23 o 
  -4   0   7     2409.97     2745.55    174.91 o 
  -3   0   7      459.88      546.97     48.29 o 
  -2   0   7     8414.84     8197.43     93.30 o 
  -1   0   7     2627.84     2445.23     82.80 o 
   0   0   7    22221.37    22676.25   1972.22 o 
   1   0   7     3427.99     3342.76    129.98 o 
   2   0   7    15735.07    15659.52    315.88 o 
   3   0   7     2910.21     3069.43     99.72 o 
   4   0   7     7560.11     8188.40    171.39 o 
   5   0   7     1949.33     1723.19    120.20 o 
  -7   1   7     6203.87     6026.12    180.63 o 
  -6   1   7     3693.16     4053.47    115.94 o 
  -5   1   7    14866.86    15788.60    578.33 o 
  -4   1   7    13390.21    13586.91    376.59 o 
  -3   1   7    12314.72    12927.96    109.53 o 
  -2   1   7     5813.43     5396.81     77.19 o 
  -1   1   7    15125.10    14269.39   1075.38 o 
   0   1   7     3197.70     3308.36    278.51 o 
   1   1   7     6551.10     5752.00    134.56 o 
   2   1   7     2806.68     2693.35    123.24 o 
   3   1   7       32.19       24.80    101.60 o 
   4   1   7        7.20      -56.70    128.86 o 
   5   1   7      834.00      654.57    167.38 o 
  -7   2   7     8328.21     8781.13    221.93 o 
  -6   2   7        8.81       -9.89     99.44 o 
  -5   2   7     3649.66     3826.97    107.36 o 
  -4   2   7      769.02      689.24     76.10 o 
  -3   2   7       56.22      123.68     60.06 o 
  -2   2   7       47.60      -45.63     60.86 o 
  -1   2   7     3577.81     3581.31    479.62 o 
   0   2   7      226.89      216.38     61.56 o 
   1   2   7     9984.72     9652.84    653.43 o 
   2   2   7      841.13      790.82     79.98 o 
   3   2   7     6657.01     6665.93    161.10 o 
   4   2   7       14.94       42.77    140.39 o 
  -7   3   7     2146.19     2294.24    114.51 o 
  -6   3   7      286.49      337.29     87.57 o 
  -5   3   7     7766.52     7180.08    141.36 o 
  -4   3   7     2788.21     2893.88    105.95 o 
  -3   3   7     6254.58     6200.63    208.19 o 
  -2   3   7     4653.90     4877.83    104.00 o 
  -1   3   7    12750.97    13058.76    301.46 o 
   0   3   7     9297.19     9481.86     97.57 o 
   1   3   7    15238.12    15832.01    681.99 o 
   2   3   7     2582.66     2588.72    116.21 o 
   3   3   7     5801.61     6022.29    153.91 o 
   4   3   7      496.68      836.42    138.68 o 
  -7   4   7     2135.62     2051.98    176.38 o 
  -6   4   7     9205.82     8679.22    156.16 o 
  -5   4   7     4158.85     4640.01    134.63 o 
  -4   4   7    11157.89    10949.54    284.06 o 
  -3   4   7     3010.35     3006.08     94.25 o 
  -2   4   7     1801.39     1792.33    125.26 o 
  -1   4   7      552.10      615.27    225.24 o 
   0   4   7      737.08      584.27    124.00 o 
   1   4   7       12.23      -90.48     90.48 o 
   2   4   7      773.06      638.25    110.79 o 
   3   4   7      304.91       96.97    114.36 o 
  -6   5   7        6.25       16.09     66.44 o 
  -5   5   7       11.56       41.34     93.45 o 
  -4   5   7     1580.59     1569.78     86.42 o 
  -3   5   7        0.25       42.93     71.81 o 
  -2   5   7     8580.84     8868.31    612.78 o 
  -1   5   7       60.38       77.06     59.87 o 
   0   5   7    10207.01     9693.24    446.25 o 
   1   5   7       77.14      151.07    135.75 o 
   2   5   7     9244.05     9497.53    529.92 o 
   3   5   7        1.61      -24.49    141.27 o 
  -6   6   7     6254.95     6442.87    284.27 o 
  -5   6   7     3602.82     3684.64    158.03 o 
  -4   6   7     7309.96     7960.59    491.40 o 
  -3   6   7     6766.72     7185.16    802.74 o 
  -2   6   7     6485.19     6699.33    570.15 o 
  -1   6   7     4234.54     4801.15    124.61 o 
   0   6   7     4489.94     4406.83    232.60 o 
   1   6   7     1625.58     1765.11    120.59 o 
   2   6   7     1998.40     1974.67    181.36 o 
  -5   7   7     2785.26     3011.15    339.25 o 
  -4   7   7      709.32      735.34     49.60 o 
  -3   7   7      172.94      250.32     49.82 o 
  -2   7   7        5.47       16.10     46.21 o 
  -1   7   7     1379.38     1409.36     80.44 o 
   0   7   7      610.55      421.62    160.68 o 
   1   7   7     1898.92     1761.46    131.93 o 
  -4   8   7       38.77       92.30     72.56 o 
  -3   8   7     6743.48     7221.27    209.85 o 
  -2   8   7       77.59       71.86     55.70 o 
  -1   8   7     7359.00     7960.98    433.15 o 
   0   8   7      431.98      366.07     91.44 o 
  -1 -11   8       15.61       32.56    219.53 o 
   0 -11   8      388.34      307.51     89.64 o 
   1 -11   8      116.76      104.91     49.69 o 
   2 -11   8     4394.21     4461.73    166.67 o 
  -2 -10   8     5633.12     5288.67    300.05 o 
  -1 -10   8     2105.46     1826.10    248.05 o 
   0 -10   8     5259.32     4856.71     56.70 o 
   1 -10   8     4880.89     4922.38    135.15 o 
   2 -10   8     5634.02     5469.30    142.02 o 
   3 -10   8     7599.73     7814.83   1948.39 o 
   4 -10   8     6453.53     5551.71    122.42 o 
  -3  -9   8    10856.61    10710.29    655.75 o 
  -2  -9   8     1242.35     1311.33     71.04 o 
  -1  -9   8    11288.65    11623.12     82.82 o 
   0  -9   8     1829.32     1783.56     60.85 o 
   1  -9   8     1612.54     1788.20    136.40 o 
   2  -9   8       68.16       63.87     55.06 o 
   3  -9   8       19.08       61.95     62.74 o 
   4  -9   8      111.15       88.55     95.32 o 
  -4  -8   8       26.63      101.85     66.62 o 
  -3  -8   8      346.62      278.94     47.33 o 
  -2  -8   8       38.88        9.85     39.02 o 
  -1  -8   8     4552.54     4416.71     58.65 o 
   0  -8   8       48.29       87.16     36.13 o 
   1  -8   8    12069.44    12625.62    109.75 o 
   2  -8   8      761.68      817.31    118.29 o 
   3  -8   8    14201.86    14995.52   5065.21 o 
   4  -8   8      136.26      107.17     61.12 o 
   5  -8   8     9196.93     8664.43    161.43 o 
  -5  -7   8     4608.40     4077.95    304.28 o 
  -4  -7   8     5357.58     5530.75    219.94 o 
  -3  -7   8     5020.51     5306.92    286.79 o 
  -2  -7   8    11511.72    11746.33     77.95 o 
  -1  -7   8     9839.09    10319.07     73.10 o 
   0  -7   8     8692.16     9297.34     72.12 o 
   1  -7   8     5080.12     5372.56    162.50 o 
   2  -7   8     7125.73     7553.53    209.63 o 
   3  -7   8     3619.30     3817.70   1227.42 o 
   4  -7   8     3179.79     3260.26    216.04 o 
   5  -7   8     1569.65     1520.14    118.06 o 
  -5  -6   8      207.80      138.45     63.40 o 
  -4  -6   8     8931.43     9108.54    346.68 o 
  -3  -6   8      207.65      193.32     45.38 o 
  -2  -6   8     3305.65     3565.67     59.90 o 
  -1  -6   8     1729.97     1776.60     77.58 o 
   0  -6   8       40.06       71.98     49.70 o 
   1  -6   8      144.79       85.90     35.17 o 
   2  -6   8     6173.70     6324.20    278.63 o 
   3  -6   8      607.17      598.49    148.35 o 
   4  -6   8     6296.62     6734.50    542.35 o 
   5  -6   8     1116.49     1159.44     98.93 o 
  -6  -5   8      269.67      191.06     85.05 o 
  -5  -5   8      691.99      755.35     58.99 o 
  -4  -5   8     6724.21     6676.59    154.79 o 
  -3  -5   8       76.66      132.31     38.08 o 
  -2  -5   8    10614.49    11716.19    145.04 o 
  -1  -5   8      280.43      324.85     37.41 o 
   0  -5   8    17556.96    18979.89    100.17 o 
   1  -5   8      564.87      606.60     40.22 o 
   2  -5   8    13859.34    15237.26   1088.33 o 
   3  -5   8     4685.73     4721.80   1082.46 o 
   4  -5   8     8653.95     9442.81   1120.43 o 
   5  -5   8      698.85      603.03     98.95 o 
  -6  -4   8     1657.51     1731.07     78.51 o 
  -5  -4   8    10629.39    11176.88     89.52 o 
  -4  -4   8     6543.03     6832.73     74.60 o 
  -3  -4   8    21548.47    22942.47    509.36 o 
  -2  -4   8     8122.12     8384.28    182.16 o 
  -1  -4   8    11772.30    12589.51    139.81 o 
   0  -4   8     7604.12     8128.26    232.09 o 
   1  -4   8     1691.42     1746.08    166.13 o 
   2  -4   8      576.77      511.17     69.17 o 
   3  -4   8      302.23      190.42     63.67 o 
   4  -4   8       41.69       89.22     82.31 o 
   5  -4   8      888.37      933.60    100.99 o 
  -6  -3   8      427.46      375.46     51.12 o 
  -5  -3   8     1619.02     1808.16     53.14 o 
  -4  -3   8        7.19       39.83     49.47 o 
  -3  -3   8       48.21      106.47     41.52 o 
  -2  -3   8      243.35      193.81     43.97 o 
  -1  -3   8     6793.78     7382.70    267.29 o 
   0  -3   8      364.46      388.55     57.66 o 
   1  -3   8    11101.23    11592.12    116.33 o 
   2  -3   8      210.71      115.61    130.12 o 
   3  -3   8    15631.99    15014.00   2064.31 o 
   4  -3   8      695.78      773.61     90.54 o 
   5  -3   8     9460.84     9041.96    370.15 o 
  -6  -2   8      699.60      667.73     68.63 o 
  -5  -2   8     8132.14     8182.80    441.26 o 
  -4  -2   8     5089.56     5163.09    178.63 o 
  -3  -2   8    21067.05    22922.44   1089.54 o 
  -2  -2   8      675.24      602.40     43.80 o 
  -1  -2   8    11607.34    11760.82    166.62 o 
   0  -2   8     5449.02     5581.85    308.91 o 
   1  -2   8    10259.72    10637.42    411.65 o 
   2  -2   8     4459.61     4325.53    525.62 o 
   3  -2   8     6186.81     6094.37    732.41 o 
   4  -2   8     2946.53     3031.71    117.45 o 
   5  -2   8     2314.39     1836.54    140.68 o 
  -7  -1   8     2263.65     2074.53    107.66 o 
  -6  -1   8    10070.58    10296.13    113.96 o 
  -5  -1   8     3180.82     3163.86    179.26 o 
  -4  -1   8    12387.46    13260.57    877.64 o 
  -3  -1   8     3434.80     3542.62     75.38 o 
  -2  -1   8     7195.57     6734.35    141.18 o 
  -1  -1   8     4264.85     4378.55     76.39 o 
   0  -1   8        2.19       26.43     72.71 o 
   1  -1   8        1.03        5.41     52.39 o 
   2  -1   8     3558.72     3694.51    513.72 o 
   3  -1   8     1215.45     1020.10    134.16 o 
   4  -1   8     4193.05     3859.44    148.95 o 
   5  -1   8     1838.64     1843.04    172.78 o 
  -7   0   8      211.26      250.33     95.76 o 
  -6   0   8       18.62       40.72     75.19 o 
  -5   0   8      273.28      256.32     47.75 o 
  -4   0   8     5589.28     5993.10     79.13 o 
  -3   0   8     2228.42     2038.33    196.29 o 
  -2   0   8    15302.84    16283.34    167.74 o 
  -1   0   8       81.15       45.58     71.96 o 
   0   0   8    16029.85    16994.96   1032.61 o 
   1   0   8      385.26      356.56     53.11 o 
   2   0   8    17756.00    17368.55   1903.87 o 
   3   0   8        7.68      -30.35     86.08 o 
   4   0   8     7634.17     7692.90    162.53 o 
   5   0   8        9.02       36.93     76.13 o 
  -7   1   8      864.14      816.52    109.30 o 
  -6   1   8     7579.85     7800.75    138.12 o 
  -5   1   8     5887.85     5781.98    417.74 o 
  -4   1   8    10204.46    10021.09     97.41 o 
  -3   1   8    10149.87    10475.53    100.66 o 
  -2   1   8    16756.95    17571.33    412.04 o 
  -1   1   8     6433.07     6476.89    122.96 o 
   0   1   8     4532.23     4682.59    416.22 o 
   1   1   8     2297.31     2218.62    216.11 o 
   2   1   8     2808.88     2727.25    125.30 o 
   3   1   8      454.75      343.78    156.21 o 
   4   1   8       74.72      187.44    195.00 o 
  -7   2   8     7368.35     6931.22    172.43 o 
  -6   2   8     1218.68     1339.72     94.05 o 
  -5   2   8     2162.08     2044.70     97.24 o 
  -4   2   8      300.75      305.11     88.38 o 
  -3   2   8       38.81      -19.16     59.36 o 
  -2   2   8        0.25      -79.39     79.39 o 
  -1   2   8      501.77      430.39    132.50 o 
   0   2   8       81.63      154.70     53.18 o 
   1   2   8    10843.65     9595.93    768.31 o 
   2   2   8     3214.05     2970.38    123.21 o 
   3   2   8     6232.73     6551.97    156.02 o 
   4   2   8     2730.97     2760.32    176.13 o 
  -7   3   8     1339.52     1216.33    134.99 o 
  -6   3   8        9.67       47.15     89.35 o 
  -5   3   8     7639.07     7977.81    154.68 o 
  -4   3   8      135.79      149.68     81.10 o 
  -3   3   8    16648.49    16976.14    137.88 o 
  -2   3   8      365.66      315.72     58.77 o 
  -1   3   8    17022.02    17219.63    302.52 o 
   0   3   8      175.07      148.40     51.45 o 
   1   3   8     9519.05     8999.09    130.37 o 
   2   3   8      878.99      865.40    100.05 o 
   3   3   8     4655.25     4363.85    135.62 o 
  -6   4   8     3046.84     2572.20    120.16 o 
  -5   4   8     5161.49     5374.24    584.16 o 
  -4   4   8     9976.91     9574.55    283.71 o 
  -3   4   8     6151.04     5547.75    183.59 o 
  -2   4   8     4168.63     4092.16     91.20 o 
  -1   4   8     4484.17     4589.61    324.30 o 
   0   4   8      177.08      123.57    103.31 o 
   1   4   8        0.11      -68.27    117.05 o 
   2   4   8      477.50      423.77    144.14 o 
   3   4   8      459.21      262.25    146.01 o 
  -6   5   8       68.71       39.42     79.05 o 
  -5   5   8       27.15      -22.19     90.56 o 
  -4   5   8     1869.03     1835.48    101.84 o 
  -3   5   8      867.56      778.89     91.98 o 
  -2   5   8     6248.61     6053.20    521.39 o 
  -1   5   8     1649.02     1479.46    115.65 o 
   0   5   8     4601.15     4788.66     98.25 o 
   1   5   8      966.08      865.14    150.06 o 
   2   5   8     7766.39     7794.12   1105.67 o 
  -6   6   8     6257.44     6324.83   1039.37 o 
  -5   6   8      581.45      521.94     92.15 o 
  -4   6   8    10312.81     9199.10    613.38 o 
  -3   6   8      642.33      651.67    116.10 o 
  -2   6   8    10513.63    11078.89    646.73 o 
  -1   6   8      108.63      163.58     59.01 o 
   0   6   8     4095.95     4262.68    102.44 o 
   1   6   8      484.93      235.02    127.36 o 
  -5   7   8     1473.60     1431.48     85.67 o 
  -4   7   8     1085.41     1124.22    193.63 o 
  -3   7   8      760.19      819.98     56.23 o 
  -2   7   8      280.17      100.86     62.64 o 
  -1   7   8      100.09       43.81     43.78 o 
   0   7   8      298.23      348.63     72.35 o 
  -3   8   8     6575.00     6169.94    180.14 o 
  -2   8   8     1031.52     1078.21     73.82 o 
   0 -11   9       67.54       76.32     69.19 o 
   1 -11   9       20.52       75.20     57.33 o 
   2 -11   9     1231.40      769.46     83.13 o 
  -2 -10   9     7111.87     6524.12    102.96 o 
  -1 -10   9     1075.51     1118.59    113.27 o 
   0 -10   9    15169.22    14162.92    159.21 o 
   1 -10   9      216.53      266.75     83.99 o 
   2 -10   9    10580.04    11121.62   1572.03 o 
   3 -10   9      755.70      841.60    257.98 o 
  -3  -9   9     4844.56     4484.81    150.37 o 
  -2  -9   9     2640.78     2393.78     49.85 o 
  -1  -9   9     8618.98     8566.90     72.55 o 
   0  -9   9     1429.18     1351.38    109.09 o 
   1  -9   9     3313.20     3339.57    179.98 o 
   2  -9   9     1064.50     1055.16    157.37 o 
   3  -9   9        1.27       11.02     81.12 o 
   4  -9   9       11.42       44.71     99.82 o 
  -4  -8   9      120.08      148.39     56.07 o 
  -3  -8   9       34.38       43.55     48.68 o 
  -2  -8   9       12.38       36.69     39.04 o 
  -1  -8   9     6261.61     6427.62    144.09 o 
   0  -8   9      250.50      300.60     37.54 o 
   1  -8   9    11078.00    12033.71    299.25 o 
   2  -8   9      826.03     1110.23    214.97 o 
   3  -8   9     7299.78     7549.19   1505.86 o 
   4  -8   9      203.20      248.27     95.97 o 
  -4  -7   9      922.67      900.21     59.90 o 
  -3  -7   9     9468.63    10070.77     83.11 o 
  -2  -7   9     2313.99     2326.55     43.21 o 
  -1  -7   9    16143.63    16747.35    597.68 o 
   0  -7   9     3339.94     3542.09     59.53 o 
   1  -7   9    12816.74    13545.35    600.95 o 
   2  -7   9      659.73      711.55    162.39 o 
   3  -7   9     4167.08     4689.59    979.79 o 
   4  -7   9      843.64      844.54     87.87 o 
  -5  -6   9     2326.23     2223.37     59.07 o 
  -4  -6   9     7101.41     7327.67    211.55 o 
  -3  -6   9     2798.85     2765.90     50.46 o 
  -2  -6   9     2044.71     1992.99     68.08 o 
  -1  -6   9      801.02      917.15     51.92 o 
   0  -6   9     1548.89     1441.82     47.22 o 
   1  -6   9      360.43      363.15     49.53 o 
   2  -6   9      932.79     1050.10     70.27 o 
   3  -6   9      109.25      183.19     82.13 o 
   4  -6   9     6255.17     6878.83   1187.42 o 
   5  -6   9     1993.48     1827.60    194.77 o 
  -5  -5   9       79.91        5.27     48.56 o 
  -4  -5   9     2992.29     3344.01    126.78 o 
  -3  -5   9       52.41       68.09     34.18 o 
  -2  -5   9    14262.67    15398.36     86.43 o 
  -1  -5   9       63.04       91.06     42.41 o 
   0  -5   9    25459.39    27757.05    121.33 o 
   1  -5   9     1298.65     1354.33     59.31 o 
   2  -5   9    16818.80    18347.83    947.02 o 
   3  -5   9        8.92      -50.63     72.91 o 
   4  -5   9     6060.89     6463.92   1214.09 o 
   5  -5   9        1.80       72.78    117.44 o 
  -6  -4   9     8332.33     8152.02    105.76 o 
  -5  -4   9     2277.16     2365.29    158.96 o 
  -4  -4   9    16088.40    16838.81    669.88 o 
  -3  -4   9     2461.59     2749.44    217.30 o 
  -2  -4   9     7079.73     7589.62     66.89 o 
  -1  -4   9     6637.50     6915.70     69.39 o 
   0  -4   9     5515.81     5808.06     68.37 o 
   1  -4   9     2559.80     2748.01     94.25 o 
   2  -4   9     3333.66     3444.97    117.69 o 
   3  -4   9      102.23       35.10     62.90 o 
   4  -4   9        7.51       58.05     64.27 o 
   5  -4   9      192.39      323.40    121.09 o 
  -6  -3   9     1186.11     1108.97    142.09 o 
  -5  -3   9     3749.59     3924.29    232.07 o 
  -4  -3   9     1247.13     1192.33     56.69 o 
  -3  -3   9        0.73      -33.19     51.93 o 
  -2  -3   9      406.89      451.44     55.42 o 
  -1  -3   9     2765.12     2767.88    157.06 o 
   0  -3   9     1211.53     1236.83     53.58 o 
   1  -3   9     5664.25     5910.46    279.10 o 
   2  -3   9     3099.44     3352.43    107.75 o 
   3  -3   9     9470.27     8170.56   1843.85 o 
   4  -3   9     2456.08     2341.42    103.13 o 
   5  -3   9     9337.61     8227.36    231.09 o 
  -6  -2   9       25.02       10.66     52.49 o 
  -5  -2   9     8032.81     8764.07    503.94 o 
  -4  -2   9        1.73       -9.65     44.60 o 
  -3  -2   9    16965.55    17928.08    525.43 o 
  -2  -2   9       59.55       76.39     58.75 o 
  -1  -2   9    18838.75    19291.02    334.96 o 
   0  -2   9      103.30      128.77     60.35 o 
   1  -2   9    25030.28    26494.52    219.79 o 
   2  -2   9       58.47      134.62    123.05 o 
   3  -2   9     4738.58     4539.21    793.07 o 
   4  -2   9      109.05      143.28     79.82 o 
   5  -2   9      792.30      609.52    139.55 o 
  -6  -1   9     2532.12     2718.44     89.49 o 
  -5  -1   9     9197.40     9920.85    427.54 o 
  -4  -1   9     3735.64     4025.70    224.12 o 
  -3  -1   9     5373.86     5300.94    193.11 o 
  -2  -1   9     3599.46     3645.53     78.57 o 
  -1  -1   9      453.50      508.58     63.78 o 
   0  -1   9     2054.46     2132.44     77.81 o 
   1  -1   9      327.15      393.06     71.71 o 
   2  -1   9      236.91      310.37     50.81 o 
   3  -1   9      394.83      440.69    104.08 o 
   4  -1   9     1753.21     1707.85    468.68 o 
  -7   0   9      113.80      149.80     99.07 o 
  -6   0   9      158.10      114.92     76.62 o 
  -5   0   9      263.02      237.49     86.94 o 
  -4   0   9     1501.42     1455.81     63.92 o 
  -3   0   9      150.79      153.74     83.20 o 
  -2   0   9    15324.49    16233.44    453.07 o 
  -1   0   9      954.68      958.23     59.79 o 
   0   0   9    17660.37    18423.71   1026.35 o 
   1   0   9     5572.77     5720.01     86.56 o 
   2   0   9     9536.30     9095.72   1144.99 o 
   3   0   9     3178.26     3271.92    517.28 o 
   4   0   9     4793.21     3833.99    351.26 o 
  -7   1   9       41.69      -28.80    124.93 o 
  -6   1   9    14304.21    14766.38    170.82 o 
  -5   1   9       18.66        2.29     70.41 o 
  -4   1   9     9476.33     9285.38    459.57 o 
  -3   1   9      700.15      692.71     51.21 o 
  -2   1   9    14032.92    14492.36    506.91 o 
  -1   1   9      759.52      803.67    139.31 o 
   0   1   9     7684.83     7663.40    625.19 o 
   1   1   9      142.14      168.52    105.81 o 
   2   1   9     4448.95     4290.76    556.99 o 
   3   1   9       67.99      -14.49    141.90 o 
   4   1   9        1.80      -24.36    144.03 o 
  -6   2   9     2061.86     2058.89    103.66 o 
  -5   2   9     2794.41     2725.62    122.61 o 
  -4   2   9     3191.29     3146.20     82.16 o 
  -3   2   9      101.58       90.92     70.53 o 
  -2   2   9       37.34       16.84     88.95 o 
  -1   2   9       73.44       42.54     51.52 o 
   0   2   9     1533.60     1504.85     69.91 o 
   1   2   9     1897.50     1766.83    152.97 o 
   2   2   9     1713.07     1517.27    124.76 o 
   3   2   9     3004.91     2751.59    116.26 o 
  -6   3   9      505.96      394.50    100.99 o 
  -5   3   9     5494.07     5521.73    110.42 o 
  -4   3   9      396.70      368.75     88.14 o 
  -3   3   9    13379.45    13300.94    109.86 o 
  -2   3   9     1964.31     1847.94    107.71 o 
  -1   3   9    18299.24    18446.91    749.02 o 
   0   3   9     2257.04     1988.37    175.48 o 
   1   3   9     7481.43     6869.44    273.46 o 
   2   3   9      760.46      750.38    137.39 o 
   3   3   9     2108.64     1684.84    231.06 o 
  -6   4   9      721.43      477.74    116.59 o 
  -5   4   9    10544.00    10809.66   1018.22 o 
  -4   4   9      980.07     1020.07     68.83 o 
  -3   4   9     3583.33     3127.97    129.87 o 
  -2   4   9      909.80      858.46     58.17 o 
  -1   4   9     1622.93     1641.65     72.14 o 
   0   4   9      535.85      562.55     62.92 o 
   1   4   9      344.92      371.62     83.54 o 
   2   4   9        0.90      -49.97    124.17 o 
  -6   5   9      505.79      571.79    110.18 o 
  -5   5   9       44.47      159.85     86.70 o 
  -4   5   9      237.97      239.82     88.67 o 
  -3   5   9       32.72       73.67     88.82 o 
  -2   5   9     4959.99     4785.88     88.63 o 
  -1   5   9     3171.35     3044.37    392.98 o 
   0   5   9     2958.97     2964.69    257.28 o 
   1   5   9     3325.01     3398.79     85.20 o 
  -5   6   9     1084.13      826.38    114.63 o 
  -4   6   9     7013.26     5639.99    278.54 o 
  -3   6   9      693.74      547.18     93.95 o 
  -2   6   9     7222.65     7084.69    286.56 o 
  -1   6   9       70.32       68.91    179.69 o 
   0   6   9     4855.79     4764.95     85.71 o 
  -4   7   9     1536.55     1450.12    153.06 o 
  -3   7   9      189.01      192.50     64.73 o 
  -2   7   9       20.31       15.49     63.05 o 
  -1   7   9       52.17       46.84     61.56 o 
  -1 -10  10       58.24      120.16     69.21 o 
   0 -10  10    12996.12    12543.89    178.14 o 
   1 -10  10      758.92      682.59     72.69 o 
   2 -10  10    11372.92    12123.83   1343.27 o 
  -3  -9  10     1839.43     1764.90    169.14 o 
  -2  -9  10     7981.03     7795.24    147.51 o 
  -1  -9  10     1613.50     1579.03     52.49 o 
   0  -9  10     2534.69     2607.43     92.16 o 
   1  -9  10      434.74      402.96     50.07 o 
   2  -9  10     1077.21     1322.13    296.41 o 
   3  -9  10      449.48      574.54    105.11 o 
  -3  -8  10      106.19      -22.83     82.31 o 
  -2  -8  10       15.20       22.38     58.30 o 
  -1  -8  10     1136.45     1228.49     70.66 o 
   0  -8  10      211.75      245.31     47.92 o 
   1  -8  10     7644.40     8146.29    759.78 o 
   2  -8  10     2265.11     2376.76    216.23 o 
   3  -8  10     6639.08     6678.75   1009.10 o 
   4  -8  10     4058.60     3897.09    533.48 o 
  -4  -7  10       18.86      -11.06     49.36 o 
  -3  -7  10    14876.24    16119.55    335.28 o 
  -2  -7  10      904.79      921.29     61.29 o 
  -1  -7  10    13660.60    14226.27    421.75 o 
   0  -7  10       30.01       26.79     46.47 o 
   1  -7  10    10947.52    11453.24    437.86 o 
   2  -7  10       54.03       18.02    123.73 o 
   3  -7  10     5149.37     5332.48    580.22 o 
   4  -7  10       74.76       47.21    105.27 o 
  -5  -6  10     5021.64     4728.01     82.24 o 
  -4  -6  10     3526.81     3859.65    109.99 o 
  -3  -6  10     4329.23     4582.43     72.78 o 
  -2  -6  10     1557.07     1650.19    110.44 o 
  -1  -6  10     1988.57     2064.74     44.20 o 
   0  -6  10       36.35       48.29     34.78 o 
   1  -6  10      274.56      302.40     47.01 o 
   2  -6  10      501.73      536.98     80.25 o 
   3  -6  10     1088.51     1132.58     94.88 o 
   4  -6  10     1117.78     1038.89    386.42 o 
  -5  -5  10        1.33       33.10     59.55 o 
  -4  -5  10     1934.98     2117.79     88.29 o 
  -3  -5  10     1461.68     1472.70     46.89 o 
  -2  -5  10     7331.67     8090.18    239.08 o 
  -1  -5  10     1458.49     1508.37     48.33 o 
   0  -5  10    13113.49    14122.79    356.85 o 
   1  -5  10      996.11     1206.45    150.12 o 
   2  -5  10    17650.81    19336.80   1308.82 o 
   3  -5  10     4348.59     4656.55    436.43 o 
   4  -5  10     5978.56     5562.78   1591.62 o 
  -6  -4  10    10900.95     9535.90    101.10 o 
  -5  -4  10      356.28      397.89     53.16 o 
  -4  -4  10    17438.74    19621.69    108.03 o 
  -3  -4  10        6.68       35.24     39.54 o 
  -2  -4  10    13532.01    15014.78    155.27 o 
  -1  -4  10        3.37       93.42     42.14 o 
   0  -4  10     5970.71     6003.94     74.93 o 
   1  -4  10      296.07      290.56     53.92 o 
   2  -4  10     1721.79     1815.36     72.72 o 
   3  -4  10      459.60      517.42     90.16 o 
   4  -4  10      142.82       24.09     84.20 o 
  -6  -3  10     2420.50     2314.89    251.13 o 
  -5  -3  10     1860.58     1954.37    143.02 o 
  -4  -3  10      189.80      210.83     51.07 o 
  -3  -3  10      433.81      497.25     39.02 o 
  -2  -3  10       74.48      144.55     58.77 o 
  -1  -3  10       64.74      118.06     40.09 o 
   0  -3  10      728.67      507.88     78.63 o 
   1  -3  10     5897.69     5909.43    258.12 o 
   2  -3  10     7080.71     7090.90    365.40 o 
   3  -3  10     4010.71     4185.75    682.24 o 
   4  -3  10     5428.63     4651.88    984.49 o 
  -6  -2  10      118.41      104.19     83.37 o 
  -5  -2  10     6266.75     6474.57    533.38 o 
  -4  -2  10     1172.41     1240.51    226.04 o 
  -3  -2  10    20096.09    20835.30    556.02 o 
  -2  -2  10     3770.81     3640.98    112.65 o 
  -1  -2  10    17417.67    16881.98    107.13 o 
   0  -2  10     2111.61     2280.30    217.86 o 
   1  -2  10    14781.08    15393.84    112.63 o 
   2  -2  10      532.68      524.75     64.03 o 
   3  -2  10     5257.19     5350.83    534.22 o 
   4  -2  10     1023.57     1002.35    255.80 o 
  -6  -1  10       36.48       65.52     66.92 o 
  -5  -1  10     9031.37    10127.43    102.56 o 
  -4  -1  10     1942.27     1998.57     64.64 o 
  -3  -1  10     9311.12     9191.62    468.45 o 
  -2  -1  10      578.54      634.34     62.23 o 
  -1  -1  10     2519.72     2498.08     84.22 o 
   0  -1  10        0.89       50.05     96.58 o 
   1  -1  10        2.75      -36.04     46.26 o 
   2  -1  10       40.19      -83.58    106.64 o 
   3  -1  10     1164.17     1183.56    227.39 o 
   4  -1  10        2.56       -4.76     99.11 o 
  -6   0  10      195.98      234.05     67.16 o 
  -5   0  10        1.96      -48.34     53.58 o 
  -4   0  10      201.79      271.22     57.74 o 
  -3   0  10     2175.69     2250.32     66.55 o 
  -2   0  10     3498.11     3656.92     56.13 o 
  -1   0  10     2539.31     2535.43     78.85 o 
   0   0  10     5218.49     5497.45    431.40 o 
   1   0  10     5479.85     5845.94    131.10 o 
   2   0  10     8366.10     9098.34    670.97 o 
   3   0  10     7044.32     6994.47   1094.58 o 
  -6   1  10    11553.21    10952.82    160.14 o 
  -5   1  10      739.69      742.45     73.96 o 
  -4   1  10    15788.01    16852.13    258.76 o 
  -3   1  10     2240.92     2500.21     63.45 o 
  -2   1  10    20286.45    22362.60    801.23 o 
  -1   1  10     2789.28     2771.56     71.70 o 
   0   1  10     3899.01     4078.12     84.99 o 
   1   1  10       48.55       -2.51     44.37 o 
   2   1  10     2172.82     2205.30    202.20 o 
   3   1  10      127.54       95.73     65.70 o 
  -6   2  10     3135.61     2876.84    101.25 o 
  -5   2  10      821.41      774.68     82.16 o 
  -4   2  10     1971.10     2025.66     81.33 o 
  -3   2  10      902.06      944.86     69.60 o 
  -2   2  10      425.46      386.02     50.97 o 
  -1   2  10       19.10       33.62     47.27 o 
   0   2  10     1135.85      993.23     63.47 o 
   1   2  10      736.44      747.97     96.86 o 
   2   2  10     2626.94     2144.78     71.67 o 
   3   2  10      590.17      314.16    164.46 o 
  -6   3  10      390.51      344.21     88.08 o 
  -5   3  10     3080.69     2983.01    331.65 o 
  -4   3  10     2767.01     2910.30     94.62 o 
  -3   3  10     7172.58     7602.27    587.26 o 
  -2   3  10     5683.14     5170.62    214.30 o 
  -1   3  10     5977.31     6079.97    233.01 o 
   0   3  10     3257.00     3282.73    179.88 o 
   1   3  10     5659.50     5231.05    316.71 o 
   2   3  10     2368.11     2518.33    453.18 o 
  -6   4  10      146.60       82.65    112.08 o 
  -5   4  10     9857.54    10038.69    630.40 o 
  -4   4  10      540.02      517.88     94.60 o 
  -3   4  10     5746.30     5476.97     88.42 o 
  -2   4  10      199.39      309.88     83.15 o 
  -1   4  10     1842.39     1842.44    224.45 o 
   0   4  10       35.85      178.17     85.07 o 
   1   4  10       26.95      -31.68     85.82 o 
  -5   5  10        8.85       -7.89     95.61 o 
  -4   5  10       44.83       35.32     84.01 o 
  -3   5  10      169.99      246.79    126.03 o 
  -2   5  10      138.22      187.36     80.09 o 
  -1   5  10     1848.96     1407.03    156.08 o 
   0   5  10     1400.85     1304.91    315.55 o 
  -4   6  10     6453.49     5354.16    494.22 o 
  -3   6  10     3539.64     2812.41    152.40 o 
  -2   6  10     5603.73     5427.78    544.95 o 
  -1   6  10     2172.16     1894.60    177.39 o 
  -1 -10  11     1153.64     1024.53    105.16 o 
   0 -10  11     9571.84     8381.21    581.14 o 
   1 -10  11     4017.15     4017.23    143.54 o 
  -2  -9  11     9719.52     9351.33    330.23 o 
  -1  -9  11       56.72        8.00     41.55 o 
   0  -9  11     3789.64     3766.29     57.41 o 
   1  -9  11        0.61       -2.13     71.76 o 
   2  -9  11     1223.93     1248.24     96.17 o 
  -3  -8  11       78.81       63.20     50.62 o 
  -2  -8  11      137.95       99.17     75.56 o 
  -1  -8  11       39.60        5.78     41.83 o 
   0  -8  11     1280.06     1389.04     54.47 o 
   1  -8  11     1601.49     1579.67    136.86 o 
   2  -8  11     2938.06     3016.18    392.46 o 
   3  -8  11     3556.92     3994.34    396.05 o 
  -4  -7  11      488.67      413.30     73.06 o 
  -3  -7  11    13075.87    13022.23    358.04 o 
  -2  -7  11     3051.61     3110.01     81.01 o 
  -1  -7  11    13075.56    14370.71    360.54 o 
   0  -7  11     2440.55     2706.37     58.53 o 
   1  -7  11    12803.25    13619.90   2043.66 o 
   2  -7  11     3120.48     3369.00    205.87 o 
   3  -7  11     3042.78     3402.34    527.62 o 
  -4  -6  11        4.55       47.47     48.65 o 
  -3  -6  11     4260.20     4455.21    134.05 o 
  -2  -6  11      599.25      717.54     97.78 o 
  -1  -6  11     1266.28     1444.82     57.98 o 
   0  -6  11      424.85      356.33     39.00 o 
   1  -6  11        1.51       37.21     60.58 o 
   2  -6  11        7.72       43.05     76.80 o 
   3  -6  11      852.01      952.48    111.34 o 
   4  -6  11       63.18      -30.29    108.60 o 
  -5  -5  11       13.19       17.92     74.02 o 
  -4  -5  11      447.14      487.66     51.59 o 
  -3  -5  11      754.39      879.14     58.50 o 
  -2  -5  11     3864.37     3875.39     95.45 o 
  -1  -5  11     5535.19     5965.02    143.96 o 
   0  -5  11     6643.65     6929.79    229.48 o 
   1  -5  11     7005.75     7136.57    683.95 o 
   2  -5  11     6572.06     6874.95    112.86 o 
   3  -5  11     7685.96     7704.40    730.83 o 
   4  -5  11     3821.87     3128.92    953.57 o 
  -5  -4  11     1093.21     1080.73     68.99 o 
  -4  -4  11    11593.09    12368.54    430.18 o 
  -3  -4  11      912.53      924.87     46.02 o 
  -2  -4  11    14737.87    15521.82    530.93 o 
  -1  -4  11     1496.75     1569.64     50.42 o 
   0  -4  11     8299.08     7829.71    523.46 o 
   1  -4  11      936.78      884.25    154.70 o 
   2  -4  11     1668.44     1734.86     76.05 o 
   3  -4  11      137.11      163.61     66.16 o 
   4  -4  11       32.29      -10.73     82.37 o 
  -6  -3  11     3878.64     3759.69    345.65 o 
  -5  -3  11      280.89      320.34    149.35 o 
  -4  -3  11      876.79      838.66     59.64 o 
  -3  -3  11        1.66       27.67     51.63 o 
  -2  -3  11       16.31       47.51     43.89 o 
  -1  -3  11      380.69      526.47    123.94 o 
   0  -3  11     1551.41     1319.15     65.38 o 
   1  -3  11      207.13      156.87     53.54 o 
   2  -3  11     2969.89     2985.25     96.58 o 
   3  -3  11      689.46      630.58    158.59 o 
   4  -3  11     4109.75     3512.42    118.62 o 
  -6  -2  11      697.18      646.06    137.53 o 
  -5  -2  11     2331.46     2357.00    200.26 o 
  -4  -2  11     1735.13     1891.08    121.55 o 
  -3  -2  11    10596.79     9971.95    408.12 o 
  -2  -2  11     5688.97     5697.72     97.59 o 
  -1  -2  11    11836.94    11519.15    556.85 o 
   0  -2  11    13010.69    13848.79    194.21 o 
   1  -2  11     6100.49     6351.12     78.39 o 
   2  -2  11     4104.01     4649.43    278.77 o 
   3  -2  11     1890.74     1745.37    279.59 o 
  -6  -1  11     1286.90     1357.00    142.03 o 
  -5  -1  11    10835.09    11518.87    420.39 o 
  -4  -1  11      265.47      293.15     68.59 o 
  -3  -1  11     6576.02     6610.58    259.69 o 
  -2  -1  11      128.04      157.61     38.77 o 
  -1  -1  11     1714.71     1716.04     90.77 o 
   0  -1  11        1.35      -12.02     44.10 o 
   1  -1  11      418.64      482.02     63.34 o 
   2  -1  11       12.43      120.75     77.78 o 
   3  -1  11      869.39      761.44     92.15 o 
  -6   0  11      285.03      237.19     69.26 o 
  -5   0  11       35.92       18.74     68.59 o 
  -4   0  11        7.75       40.77     56.54 o 
  -3   0  11     1479.98     1584.12     88.28 o 
  -2   0  11     1547.75     1512.48    322.45 o 
  -1   0  11     6174.01     6167.15     74.74 o 
   0   0  11      481.02      519.86     45.24 o 
   1   0  11     5228.69     5713.16    208.13 o 
   2   0  11     2029.20     2198.04    265.11 o 
   3   0  11     5466.85     5550.61    863.77 o 
  -6   1  11     7408.85     7493.39    149.48 o 
  -5   1  11     3681.76     3599.90    124.71 o 
  -4   1  11     7995.92     8772.00    157.07 o 
  -3   1  11     4380.11     4377.87    478.25 o 
  -2   1  11    10060.14    10836.12    200.27 o 
  -1   1  11     4062.98     4344.06     75.05 o 
   0   1  11     4787.24     4887.67    198.66 o 
   1   1  11     2572.59     2673.48     67.52 o 
   2   1  11      743.66      727.14    113.20 o 
  -6   2  11     6479.45     5018.44    126.21 o 
  -5   2  11      240.72      389.00    102.40 o 
  -4   2  11     1390.50     1473.63    199.11 o 
  -3   2  11        9.29      100.17     73.77 o 
  -2   2  11       12.00      -32.29     76.12 o 
  -1   2  11      233.14      360.86     56.07 o 
   0   2  11      694.06      719.97     73.42 o 
   1   2  11       80.09      116.42     55.51 o 
   2   2  11     1132.32      653.70    242.12 o 
  -5   3  11      180.48      157.54    102.46 o 
  -4   3  11     2903.33     2764.80     76.99 o 
  -3   3  11     2598.12     2848.12    186.11 o 
  -2   3  11     5371.46     5290.35    454.28 o 
  -1   3  11     4001.14     3780.87    541.00 o 
   0   3  11     8181.91     8007.79    696.94 o 
   1   3  11     1693.83     1670.29     98.24 o 
  -5   4  11     6310.60     6095.00    110.52 o 
  -4   4  11     3059.23     2992.80    465.23 o 
  -3   4  11     3561.72     3314.79    173.64 o 
  -2   4  11      320.82       61.96     75.99 o 
  -1   4  11     2053.19     1809.01    185.55 o 
   0   4  11      279.91      159.09     87.64 o 
  -4   5  11        2.52      -48.40     89.45 o 
  -3   5  11      525.64      416.22     76.01 o 
  -2   5  11       36.59       41.16     72.11 o 
  -1   5  11     3176.49     2591.33    432.54 o 
  -1  -9  12     1131.65     1065.55    173.60 o 
   0  -9  12     3604.27     3482.80     96.12 o 
   1  -9  12      524.16      469.27    198.94 o 
  -3  -8  12       35.15       13.08     72.51 o 
  -2  -8  12      145.91      116.17     74.85 o 
  -1  -8  12       23.40      -25.94     62.03 o 
   0  -8  12     1879.59     1800.75     58.31 o 
   1  -8  12       73.06       90.18    110.90 o 
   2  -8  12     5201.03     5902.82    202.03 o 
  -3  -7  12     5349.45     5746.04    234.69 o 
  -2  -7  12     5181.90     5393.80     71.46 o 
  -1  -7  12     7442.37     7853.84     84.20 o 
   0  -7  12     4495.69     4757.18    257.29 o 
   1  -7  12    10019.07    10903.19   1066.89 o 
   2  -7  12     5720.00     6111.90    283.81 o 
   3  -7  12     3233.59     3235.19    100.15 o 
  -4  -6  12     1177.45     1176.54    156.29 o 
  -3  -6  12     6808.41     7437.40    199.89 o 
  -2  -6  12      354.06      429.23     45.24 o 
  -1  -6  12      896.87      995.79     54.78 o 
   0  -6  12       49.68       62.89     51.24 o 
   1  -6  12      181.05       47.87     67.92 o 
   2  -6  12      279.00      263.00     89.53 o 
   3  -6  12     1215.39     1174.27    103.62 o 
  -5  -5  12      270.17      223.28    114.87 o 
  -4  -5  12      157.95      274.72     63.67 o 
  -3  -5  12     1741.98     1793.51     51.81 o 
  -2  -5  12      414.72      450.13     66.94 o 
  -1  -5  12     5672.09     6218.48     67.20 o 
   0  -5  12     1577.87     1682.22    257.93 o 
   1  -5  12     6334.79     6638.46    104.88 o 
   2  -5  12     1334.82     1303.76     87.14 o 
   3  -5  12     8562.15     8161.54    287.91 o 
  -5  -4  12     3351.95     3409.95    126.37 o 
  -4  -4  12     8400.68     8577.58    620.59 o 
  -3  -4  12     5563.55     5855.25    262.93 o 
  -2  -4  12    11609.39    12369.71    381.91 o 
  -1  -4  12     7516.85     6805.63     71.75 o 
   0  -4  12     4085.35     3960.20    249.71 o 
   1  -4  12     1984.22     2093.18     79.62 o 
   2  -4  12     1636.46     1764.79     98.09 o 
   3  -4  12      861.18      742.63     83.95 o 
  -5  -3  12        7.04        7.68     68.69 o 
  -4  -3  12     1802.45     1666.60    189.71 o 
  -3  -3  12      263.83      247.51     56.23 o 
  -2  -3  12       34.86       58.13     70.04 o 
  -1  -3  12      417.17      469.46     42.71 o 
   0  -3  12     2222.26     2125.48     96.77 o 
   1  -3  12      245.80      242.58     84.33 o 
   2  -3  12     4153.35     4170.68     84.51 o 
   3  -3  12      271.51      355.92     94.74 o 
  -5  -2  12      143.64      127.92     56.18 o 
  -4  -2  12     5495.41     5991.34    350.20 o 
  -3  -2  12     1381.05     1530.61     74.47 o 
  -2  -2  12     7035.02     6866.99    199.16 o 
  -1  -2  12     3030.69     3078.48    354.12 o 
   0  -2  12     9253.66     9938.42    307.49 o 
   1  -2  12     3933.01     4048.21     75.59 o 
   2  -2  12     5166.23     5195.30     87.48 o 
   3  -2  12     1834.36     1690.82    454.68 o 
  -5  -1  12    10953.97    10905.95    222.73 o 
  -4  -1  12     5039.58     5119.88    252.77 o 
  -3  -1  12     5661.10     5992.09    168.69 o 
  -2  -1  12     3034.19     2990.52    341.79 o 
  -1  -1  12      799.57      847.02     73.23 o 
   0  -1  12      582.26      658.23     79.16 o 
   1  -1  12        3.19      -76.26     76.26 o 
   2  -1  12      174.34      173.39     76.06 o 
  -5   0  12      124.32      152.48     57.39 o 
  -4   0  12      157.39      270.54     55.69 o 
  -3   0  12      464.45      482.25    107.69 o 
  -2   0  12        8.06       61.56     76.42 o 
  -1   0  12     3285.53     3369.87    173.17 o 
   0   0  12       30.08       20.34     69.35 o 
   1   0  12     5493.47     5599.26    268.72 o 
   2   0  12       40.05      -12.20    188.86 o 
  -5   1  12     6233.32     6375.08    155.44 o 
  -4   1  12     2874.79     2860.27    104.88 o 
  -3   1  12     7879.86     8287.53    547.17 o 
  -2   1  12     2754.67     2923.10     98.07 o 
  -1   1  12     6248.78     6721.64    272.57 o 
   0   1  12     3324.33     3629.38    108.55 o 
   1   1  12     3798.95     3909.80    203.91 o 
   2   1  12      840.25      782.81     69.79 o 
  -5   2  12     1533.45     1530.69    202.96 o 
  -4   2  12     1771.03     1795.99     91.37 o 
  -3   2  12      171.58      134.87     73.10 o 
  -2   2  12       35.71      -30.30     54.35 o 
  -1   2  12        4.76       -4.45     70.52 o 
   0   2  12     1033.99      849.17    142.41 o 
   1   2  12      809.81      798.34     70.88 o 
  -5   3  12       29.87      -44.04     92.89 o 
  -4   3  12     3903.70     3973.66    476.13 o 
  -3   3  12        7.81      -57.43     89.32 o 
  -2   3  12     3345.80     3145.02    250.13 o 
  -1   3  12      535.75      559.88     58.08 o 
   0   3  12     6170.73     5692.13    224.42 o 
  -4   4  12     5251.85     4677.87    258.44 o 
  -3   4  12     2678.19     2749.59    387.86 o 
  -2   4  12     3231.43     2948.38    242.50 o 
  -1   4  12      391.19      335.31    154.28 o 
  -2  -8  13       12.10      -16.02     62.82 o 
  -1  -8  13      130.67      105.14     64.08 o 
   0  -8  13     1235.39     1362.14    121.24 o 
   1  -8  13      266.24      358.37    106.67 o 
  -3  -7  13     1656.22     1509.75     70.38 o 
  -2  -7  13     9115.27    10246.04    348.10 o 
  -1  -7  13     1193.29     1214.29     58.09 o 
   0  -7  13     8714.41     8505.19    373.08 o 
   1  -7  13     1430.26     1557.70    201.57 o 
   2  -7  13     4600.21     4518.65    237.86 o 
  -3  -6  13     7065.91     7760.09    487.44 o 
  -2  -6  13     1302.78     1332.59     68.76 o 
  -1  -6  13     1314.52     1414.20     68.41 o 
   0  -6  13     1608.49     1655.85    138.04 o 
   1  -6  13       11.21       34.35     90.11 o 
   2  -6  13       26.55      116.89    108.96 o 
  -4  -5  13       21.18       25.29    119.73 o 
  -3  -5  13     2724.73     2916.06    159.17 o 
  -2  -5  13      228.41      269.98     47.46 o 
  -1  -5  13     6017.35     5907.89     76.28 o 
   0  -5  13      397.85      399.36     80.22 o 
   1  -5  13     4350.89     4208.86    291.12 o 
   2  -5  13      111.57      161.82    100.94 o 
  -4  -4  13     2110.19     2271.11     99.46 o 
  -3  -4  13     6582.54     6739.64    229.24 o 
  -2  -4  13     4257.10     4315.34    333.07 o 
  -1  -4  13    10200.72     9856.15    419.25 o 
   0  -4  13     1808.96     1654.60     76.25 o 
   1  -4  13     3202.15     3105.58    321.19 o 
   2  -4  13      656.91      505.84    166.14 o 
  -5  -3  13     1800.02     1556.09    100.55 o 
  -4  -3  13     1548.37     1325.19    175.04 o 
  -3  -3  13      404.49      359.00     68.16 o 
  -2  -3  13       12.99      -58.25     58.25 o 
  -1  -3  13      100.34       53.96     78.98 o 
   0  -3  13     1297.05     1609.88    228.93 o 
   1  -3  13      198.93      251.26     58.16 o 
   2  -3  13     2839.71     2917.32    131.90 o 
  -5  -2  13       11.72      -15.86     67.96 o 
  -4  -2  13     6278.14     5990.52    346.95 o 
  -3  -2  13        6.48      -31.52     56.95 o 
  -2  -2  13     7927.71     8117.20   1456.46 o 
  -1  -2  13       26.68       76.09     79.03 o 
   0  -2  13     7138.80     7609.12    311.99 o 
   1  -2  13       39.62      109.27     69.72 o 
   2  -2  13     4223.80     4310.79    418.56 o 
  -5  -1  13     4145.10     3886.06     85.44 o 
  -4  -1  13     4647.83     4526.94     76.42 o 
  -3  -1  13     2598.98     2920.21     64.37 o 
  -2  -1  13     3319.28     3718.25    625.42 o 
  -1  -1  13     1937.12     2062.26     83.20 o 
   0  -1  13     2460.16     2679.28     86.14 o 
   1  -1  13       39.39        3.95     53.26 o 
   2  -1  13       42.86       11.54     91.63 o 
  -5   0  13      139.52       22.40     84.90 o 
  -4   0  13        4.55       51.00     53.24 o 
  -3   0  13      912.44      832.89    149.67 o 
  -2   0  13      754.42      842.28     61.98 o 
  -1   0  13     3852.42     4240.41     89.01 o 
   0   0  13     1598.06     1730.78     99.97 o 
   1   0  13     4337.41     4855.74    104.23 o 
  -5   1  13     5222.83     4410.04    117.43 o 
  -4   1  13      399.70      278.51     90.15 o 
  -3   1  13     7394.07     7190.99    681.13 o 
  -2   1  13      715.98      695.69     79.19 o 
  -1   1  13     7602.85     7317.74    503.73 o 
   0   1  13      824.73      701.86     64.95 o 
   1   1  13     3533.85     3266.27    260.81 o 
  -4   2  13     1312.87     1231.72     84.57 o 
  -3   2  13      493.60      494.14     86.18 o 
  -2   2  13       78.49      122.04     88.30 o 
  -1   2  13      129.64      137.75     79.46 o 
   0   2  13      169.82      250.41     83.47 o 
  -3   3  13      711.31      756.58    118.68 o 
  -2   3  13     3825.93     3582.27    192.04 o 
  -1   3  13      904.23      725.85     76.27 o 
  -2  -7  14     6810.49     5807.02    133.24 o 
  -1  -7  14       43.73       25.53     79.59 o 
   0  -7  14     8816.66     8226.54    797.49 o 
  -3  -6  14     1850.98     1617.67     64.54 o 
  -2  -6  14     2762.59     2596.46    143.82 o 
  -1  -6  14      405.22      411.58     83.76 o 
   0  -6  14      900.62      707.07     84.91 o 
   1  -6  14      414.13      378.09    112.54 o 
  -3  -5  14      565.73      428.30     58.85 o 
  -2  -5  14      218.27      241.25     65.49 o 
  -1  -5  14     4842.46     4753.90    304.83 o 
   0  -5  14     1780.03     1757.97    156.26 o 
   1  -5  14     5268.08     5977.12    344.62 o 
  -4  -4  14      189.13      249.81    104.59 o 
  -3  -4  14     7243.71     6803.44    123.81 o 
  -2  -4  14      184.65      127.96     59.63 o 
  -1  -4  14     6119.46     5815.60    398.12 o 
   0  -4  14      762.43      769.10     64.13 o 
   1  -4  14     4192.27     4273.35    316.41 o 
  -4  -3  14     1409.61     1131.03     88.84 o 
  -3  -3  14     1186.63      889.92     66.47 o 
  -2  -3  14        4.14       16.79     67.44 o 
  -1  -3  14        0.78      -39.77    129.58 o 
   0  -3  14      562.11      472.54    106.61 o 
   1  -3  14      817.62      804.36     75.98 o 
  -4  -2  14     3216.92     2779.40     93.18 o 
  -3  -2  14      731.37      672.35     85.85 o 
  -2  -2  14     5049.58     5155.75    733.79 o 
  -1  -2  14      487.19      284.31     75.48 o 
   0  -2  14     7702.02     7725.49    494.83 o 
   1  -2  14     1517.42     1499.98     74.15 o 
  -4  -1  14     6729.98     7127.39    515.31 o 
  -3  -1  14       96.19      160.77    134.73 o 
  -2  -1  14     3368.47     3372.30    370.80 o 
  -1  -1  14      766.71      625.29     80.02 o 
   0  -1  14     1571.59     1625.92     71.90 o 
  -4   0  14      108.67      158.94     94.22 o 
  -3   0  14      115.15      196.60     70.08 o 
  -2   0  14      406.38      358.60     81.99 o 
  -1   0  14     2637.73     3095.20    217.03 o 
   0   0  14     2057.19     1929.94    280.74 o 
  -3   1  14     5307.05     5267.19    557.27 o 
  -2   1  14      509.19      302.73     92.62 o 
  -1   1  14     4695.72     4706.91    331.40 o 
  -2  -5  15      851.29      674.96     63.68 o 
  -1  -5  15     1540.71     1334.07    331.67 o 
  -2  -4  15      900.19      499.10     87.95 o 
  -1  -4  15     4970.40     4522.61    306.82 o 
   0  -4  15      291.97      302.45    132.44 o 
  -3  -3  15      645.03      279.13    118.10 o 
  -2  -3  15      312.19      196.51     73.95 o 
  -1  -3  15      485.86      489.50    128.02 o 
  -3  -2  15     3197.96     2736.60    522.98 o 
  -2  -2  15     3557.77     3676.29    832.72 o 
  -1  -2  15     3199.56     3595.85    680.55 o 
  -2  -1  15     5167.96     4959.38    465.64 o 
                                                 
